# Supplementary material for: Crystal structure of dimethyl 9H-carbazole-2,7-di­carb­oxy­late
Source: Acta Crystallogr E Crystallogr Commun. 2015 Sep 26;71(Pt 10):o784–5. doi: 10.1107/S2056989015017557 (PMC4647360; doi:10.1107/S2056989015017557)
Supplement: Supplementary file 1 [file e-71-0o784-sup1.cif]

##############################################################################
#                                                                            #
# This CIF contains the data in a paper accepted for publication in          #
# Acta Crystallographica Section E. It conforms to the requirements of       #
# Notes for Authors for Acta Crystallographica Section E, and has been       #
# peer reviewed under the auspices of the IUCr Commission on Journals.       #
#                                                                            #
# Full details of the Crystallographic Information File format               #
# are given in the paper "The Crystallographic Information File (CIF):       #
# a New Standard Archive File for Crystallography" by S. R. Hall, F. H.      #
# Allen and I. D. Brown [Acta Cryst. (1991), A47, 655-685].                  #
#                                                                            #
# The current version of the core CIF dictionary is obtainable from          #
# ftp://ftp.iucr.org/pub/cif_core.dic.                                       #
#                                                                            #
# Software is freely available for graphical display of the structure(s)     #
# in this CIF. For information consult the CIF software page                 #
# http://www.iucr.org/resources/cif/software.                                #
#                                                                            #
# This file may be used for bona fide research purposes within the           #
# scientific community so long as proper attribution is given to the journal # 
# article from which it was obtained.                                        #
#                                                                            #
##############################################################################
data_I
_audit_creation_method     SHELXL-97
_chemical_name_systematic
;
Dimethyl 9<i>H</i>-carbazole-2,7-dicarboxylate
;
_chemical_name_common     ?
_chemical_formula_moiety     'C16 H13 N O4'
_chemical_formula_sum     'C16 H13 N O4'
_chemical_formula_iupac     'C16 H13 N O4'
_chemical_formula_weight     283.27
_chemical_melting_point     ?
_symmetry_cell_setting     monoclinic
_symmetry_space_group_name_H-M     'C 2/c'
_symmetry_space_group_name_Hall     '-C 2yc'
loop_
    _symmetry_equiv_pos_as_xyz
    'x, y, z'
    '-x, y, -z+1/2'
    'x+1/2, y+1/2, z'
    '-x+1/2, y+1/2, -z+1/2'
    '-x, -y, -z'
    'x, -y, z-1/2'
    '-x+1/2, -y+1/2, -z'
    'x+1/2, -y+1/2, z-1/2'
_cell_length_a     29.684(2)
_cell_length_b     5.8264(4)
_cell_length_c     15.4210(11)
_cell_angle_alpha     90.00
_cell_angle_beta     96.252(3)
_cell_angle_gamma     90.00
_cell_volume     2651.2(3)
_cell_formula_units_Z     8
_cell_measurement_reflns_used     5867
_cell_measurement_theta_min     3.13
_cell_measurement_theta_max     26.28
_cell_measurement_temperature     100(2)
_exptl_crystal_description     Block
_exptl_crystal_colour     yellow
_exptl_crystal_size_max     0.28
_exptl_crystal_size_mid     0.18
_exptl_crystal_size_min     0.10
_exptl_crystal_density_diffrn     1.419
_exptl_crystal_density_meas     ?
_exptl_crystal_density_method     'not measured'
_exptl_crystal_F_000     1184
_exptl_absorpt_coefficient_mu     0.103
_exptl_absorpt_correction_type     multi-scan
_exptl_absorpt_process_details
;
(SADABS; Bruker, 2005)
;
_exptl_absorpt_correction_T_min     0.9717
_exptl_absorpt_correction_T_max     0.9898
_exptl_special_details     ?
_diffrn_ambient_temperature     100(2)
_diffrn_radiation_type     MoK\a
_diffrn_radiation_wavelength     0.71073
_diffrn_radiation_source     'fine-focus sealed tube'
_diffrn_radiation_monochromator     'doubly curved mirrors'
_diffrn_measurement_device_type     'Bruker CMOS detector'
_diffrn_measurement_method     '\f and \w scans'
_diffrn_detector_area_resol_mean     ?
_diffrn_reflns_number     16278
_diffrn_reflns_av_R_equivalents     0.0416
_diffrn_reflns_av_sigmaI/netI     0.0273
_diffrn_reflns_theta_min     2.66
_diffrn_reflns_theta_max     26.40
_diffrn_reflns_theta_full     25.00
_diffrn_measured_fraction_theta_max     0.995
_diffrn_measured_fraction_theta_full     0.998
_diffrn_reflns_limit_h_min     -36
_diffrn_reflns_limit_h_max     36
_diffrn_reflns_limit_k_min     -7
_diffrn_reflns_limit_k_max     7
_diffrn_reflns_limit_l_min     -19
_diffrn_reflns_limit_l_max     19
_refine_special_details
;
Refinement of <i>F</i>^2^ against ALL reflections. The weighted <i>R</i>-factor
<i>wR</i> and goodness of fit <i>S</i> are based on <i>F</i>^2^, conventional
<i>R</i>-factors <i>R</i> are based on <i>F</i>, with <i>F</i> set to zero for
negative <i>F</i>^2^. The threshold expression of <i>F</i>^2^ >
\s(<i>F</i>^2^) is used only for calculating <i>R</i>-factors(gt) <i>etc</i>.
and is not relevant to the choice of reflections for refinement.
<i>R</i>-factors based on <i>F</i>^2^ are statistically about twice as large
as those based on <i>F</i>, and <i>R</i>- factors based on ALL data will be
even larger.
;
_reflns_number_total     2716
_reflns_number_gt     2141
_reflns_threshold_expression     >2sigma(I)
_refine_ls_structure_factor_coef     Fsqd
_refine_ls_matrix_type     full
_refine_ls_R_factor_all     0.0547
_refine_ls_R_factor_gt     0.0372
_refine_ls_wR_factor_gt     0.0902
_refine_ls_wR_factor_ref     0.0983
_refine_ls_goodness_of_fit_ref     1.031
_refine_ls_restrained_S_all     1.030
_refine_ls_number_reflns     2716
_refine_ls_number_parameters     195
_refine_ls_number_restraints     1
_refine_ls_hydrogen_treatment     mixed
_refine_ls_weighting_scheme     calc
_refine_ls_weighting_details
         'calc w=1/[\s^2^(Fo^2^)+(0.0509P)^2^+1.5495P] where P=(Fo^2^+2Fc^2^)/3'
_atom_sites_solution_hydrogens     geom
_atom_sites_solution_primary     direct
_atom_sites_solution_secondary     difmap
_refine_ls_shift/su_max     0.001
_refine_ls_shift/su_mean     0.000
_refine_diff_density_max     0.218
_refine_diff_density_min     -0.219
_refine_ls_extinction_method     none
_refine_ls_extinction_coef     ?
loop_
    _atom_type_symbol
    _atom_type_description
    _atom_type_scat_dispersion_real
    _atom_type_scat_dispersion_imag
    _atom_type_scat_source
    'C' 'C' 0.0033 0.0016
                         'International Tables Vol C Tables 4.2.6.8 and 6.1.1.4'
    'H' 'H' 0.0000 0.0000
                         'International Tables Vol C Tables 4.2.6.8 and 6.1.1.4'
    'N' 'N' 0.0061 0.0033
                         'International Tables Vol C Tables 4.2.6.8 and 6.1.1.4'
    'O' 'O' 0.0106 0.0060
                         'International Tables Vol C Tables 4.2.6.8 and 6.1.1.4'
_computing_data_collection
;
APEX2 (Bruker, 2005)
;
_computing_cell_refinement
;
SAINT (Bruker, 2005)
;
_computing_data_reduction
;
SAINT (Bruker, 2005)
;
_computing_structure_solution
;
SHELXS-97 (Sheldrick, 2008)
;
_computing_structure_refinement
;
SHELXL-97 (Sheldrick, 2008)
;
_computing_molecular_graphics
;
SHELXTL (Sheldrick, 2008)
;
_computing_publication_material
;
SHELXL-97 (Sheldrick, 2008), PLATON (Spek (2009) and
publCIF (Westrip, 2010)
;
loop_
    _atom_site_type_symbol
    _atom_site_label
    _atom_site_fract_x
    _atom_site_fract_y
    _atom_site_fract_z
    _atom_site_U_iso_or_equiv
    _atom_site_adp_type
    _atom_site_calc_flag
    _atom_site_refinement_flags
    _atom_site_occupancy
    _atom_site_symmetry_multiplicity
    _atom_site_disorder_assembly
    _atom_site_disorder_group
    O O1 0.46191(4) 0.66773(19) 0.82835(7) 0.0330(3) Uani d . 1 1 . .
    O O2 0.47499(4) 0.3231(2) 0.88997(8) 0.0435(3) Uani d . 1 1 . .
    O O3 0.15036(3) 0.56249(18) 0.46010(7) 0.0281(3) Uani d . 1 1 . .
    O O4 0.12301(3) 0.23787(18) 0.51083(7) 0.0287(3) Uani d . 1 1 . .
    N N1 0.31090(4) 0.5801(2) 0.63776(8) 0.0206(3) Uani d D 1 1 . .
    H H1N 0.3176(5) 0.703(2) 0.6095(10) 0.025 Uiso d D 1 1 . .
    C C1 0.34155(4) 0.4608(2) 0.69505(8) 0.0193(3) Uani d . 1 1 . .
    C C2 0.38361(5) 0.5315(2) 0.73472(9) 0.0214(3) Uani d . 1 1 . .
    H H2A 0.3958 0.6769 0.7221 0.026 Uiso calc R 1 1 . .
    C C3 0.40714(5) 0.3814(2) 0.79351(9) 0.0224(3) Uani d . 1 1 . .
    C C4 0.38949(5) 0.1642(3) 0.81051(10) 0.0250(3) Uani d . 1 1 . .
    H H4A 0.4066 0.0629 0.8496 0.030 Uiso calc R 1 1 . .
    C C5 0.34764(5) 0.0959(2) 0.77109(9) 0.0217(3) Uani d . 1 1 . .
    H H5A 0.3358 -0.0508 0.7831 0.026 Uiso calc R 1 1 . .
    C C6 0.32293(5) 0.2456(2) 0.71332(9) 0.0185(3) Uani d . 1 1 . .
    C C7 0.27864(5) 0.2357(2) 0.66416(8) 0.0179(3) Uani d . 1 1 . .
    C C8 0.24369(5) 0.0734(2) 0.65636(9) 0.0196(3) Uani d . 1 1 . .
    H H8A 0.2472 -0.0684 0.6868 0.024 Uiso calc R 1 1 . .
    C C9 0.20400(5) 0.1208(2) 0.60415(9) 0.0195(3) Uani d . 1 1 . .
    H H9A 0.1802 0.0107 0.5982 0.023 Uiso calc R 1 1 . .
    C C10 0.19859(4) 0.3317(2) 0.55960(9) 0.0190(3) Uani d . 1 1 . .
    C C11 0.23263(4) 0.4955(2) 0.56654(9) 0.0189(3) Uani d . 1 1 . .
    H H11A 0.2287 0.6376 0.5365 0.023 Uiso calc R 1 1 . .
    C C12 0.27267(4) 0.4461(2) 0.61861(9) 0.0183(3) Uani d . 1 1 . .
    C C13 0.45135(5) 0.4484(3) 0.84215(10) 0.0271(3) Uani d . 1 1 . .
    C C14 0.50435(5) 0.7491(3) 0.87314(12) 0.0371(4) Uani d . 1 1 . .
    H H14A 0.5076 0.9135 0.8620 0.056 Uiso calc R 1 1 . .
    H H14B 0.5296 0.6655 0.8518 0.056 Uiso calc R 1 1 . .
    H H14C 0.5046 0.7233 0.9360 0.056 Uiso calc R 1 1 . .
    C C15 0.15579(5) 0.3916(2) 0.50484(9) 0.0205(3) Uani d . 1 1 . .
    C C16 0.08012(5) 0.2876(3) 0.46017(11) 0.0348(4) Uani d . 1 1 . .
    H H16A 0.0590 0.1609 0.4661 0.052 Uiso calc R 1 1 . .
    H H16B 0.0849 0.3058 0.3986 0.052 Uiso calc R 1 1 . .
    H H16C 0.0675 0.4298 0.4815 0.052 Uiso calc R 1 1 . .
loop_
    _atom_site_aniso_label
    _atom_site_aniso_U_11
    _atom_site_aniso_U_22
    _atom_site_aniso_U_33
    _atom_site_aniso_U_12
    _atom_site_aniso_U_13
    _atom_site_aniso_U_23
    O1 0.0263(6) 0.0291(6) 0.0403(7) -0.0047(5) -0.0108(5) 0.0021(5)
    O2 0.0376(7) 0.0349(7) 0.0522(8) 0.0020(5) -0.0209(6) 0.0067(6)
    O3 0.0248(6) 0.0295(6) 0.0291(6) -0.0003(4) -0.0013(4) 0.0094(5)
    O4 0.0209(5) 0.0290(6) 0.0346(6) -0.0051(4) -0.0045(5) 0.0051(5)
    N1 0.0205(6) 0.0176(6) 0.0229(6) -0.0017(5) -0.0012(5) 0.0058(5)
    C1 0.0210(7) 0.0189(7) 0.0182(7) 0.0032(5) 0.0024(5) 0.0010(5)
    C2 0.0213(7) 0.0200(7) 0.0227(7) 0.0007(6) 0.0014(6) 0.0001(6)
    C3 0.0219(7) 0.0236(7) 0.0212(7) 0.0026(6) 0.0003(6) -0.0012(6)
    C4 0.0276(8) 0.0240(7) 0.0225(7) 0.0054(6) -0.0008(6) 0.0038(6)
    C5 0.0267(8) 0.0182(7) 0.0201(7) 0.0012(6) 0.0022(6) 0.0022(6)
    C6 0.0218(7) 0.0182(7) 0.0157(7) 0.0007(5) 0.0035(5) -0.0022(5)
    C7 0.0219(7) 0.0187(7) 0.0135(6) 0.0025(5) 0.0040(5) -0.0010(5)
    C8 0.0253(7) 0.0163(6) 0.0180(7) 0.0006(5) 0.0053(6) 0.0011(5)
    C9 0.0219(7) 0.0175(7) 0.0198(7) -0.0027(5) 0.0046(6) -0.0025(5)
    C10 0.0206(7) 0.0200(7) 0.0167(7) 0.0002(6) 0.0036(5) -0.0017(6)
    C11 0.0222(7) 0.0165(6) 0.0182(7) 0.0013(5) 0.0034(5) 0.0020(5)
    C12 0.0204(7) 0.0173(6) 0.0173(6) -0.0009(5) 0.0032(5) -0.0010(5)
    C13 0.0265(8) 0.0267(8) 0.0270(8) 0.0041(6) -0.0025(6) -0.0021(6)
    C14 0.0266(9) 0.0372(9) 0.0446(10) -0.0064(7) -0.0093(7) -0.0028(8)
    C15 0.0212(7) 0.0213(7) 0.0192(7) -0.0016(6) 0.0031(6) -0.0015(6)
    C16 0.0218(8) 0.0428(10) 0.0374(9) -0.0036(7) -0.0068(7) 0.0025(8)
_geom_special_details
;
All e.s.d.'s (except the e.s.d. in the dihedral angle between two l.s. planes)
are estimated using the full covariance matrix. The cell e.s.d.'s are taken
into account individually in the estimation of e.s.d.'s in distances, angles
and torsion angles; correlations between e.s.d.'s in cell parameters are only
used when they are defined by crystal symmetry. An approximate (isotropic)
treatment of cell e.s.d.'s is used for estimating e.s.d.'s involving l.s.
planes.
;
loop_
    _geom_bond_atom_site_label_1
    _geom_bond_atom_site_label_2
    _geom_bond_site_symmetry_2
    _geom_bond_distance
    _geom_bond_publ_flag
    O1 C13 . 1.3382(19) ?
    O1 C14 . 1.4490(18) ?
    O2 C13 . 1.2070(18) ?
    O3 C15 . 1.2119(17) ?
    O4 C15 . 1.3333(17) ?
    O4 C16 . 1.4487(18) ?
    N1 C12 . 1.3824(17) ?
    N1 C1 . 1.3842(17) ?
    N1 H1N . 0.870(13) ?
    C1 C2 . 1.3915(19) ?
    C1 C6 . 1.4112(19) ?
    C2 C3 . 1.391(2) ?
    C2 H2A . 0.9500 ?
    C3 C4 . 1.406(2) ?
    C3 C13 . 1.491(2) ?
    C4 C5 . 1.381(2) ?
    C4 H4A . 0.9500 ?
    C5 C6 . 1.3963(19) ?
    C5 H5A . 0.9500 ?
    C6 C7 . 1.445(2) ?
    C7 C8 . 1.3992(19) ?
    C7 C12 . 1.4145(19) ?
    C8 C9 . 1.381(2) ?
    C8 H8A . 0.9500 ?
    C9 C10 . 1.409(2) ?
    C9 H9A . 0.9500 ?
    C10 C11 . 1.3852(19) ?
    C10 C15 . 1.4884(19) ?
    C11 C12 . 1.3902(19) ?
    C11 H11A . 0.9500 ?
    C14 H14A . 0.9800 ?
    C14 H14B . 0.9800 ?
    C14 H14C . 0.9800 ?
    C16 H16A . 0.9800 ?
    C16 H16B . 0.9800 ?
    C16 H16C . 0.9800 ?
loop_
    _geom_angle_atom_site_label_1
    _geom_angle_atom_site_label_2
    _geom_angle_atom_site_label_3
    _geom_angle_site_symmetry_1
    _geom_angle_site_symmetry_3
    _geom_angle
    _geom_angle_publ_flag
    C13 O1 C14 . . 116.30(12) ?
    C15 O4 C16 . . 115.68(12) ?
    C12 N1 C1 . . 108.67(11) ?
    C12 N1 H1N . . 125.6(10) ?
    C1 N1 H1N . . 124.2(10) ?
    N1 C1 C2 . . 128.90(13) ?
    N1 C1 C6 . . 109.20(12) ?
    C2 C1 C6 . . 121.84(12) ?
    C1 C2 C3 . . 117.59(13) ?
    C1 C2 H2A . . 121.2 ?
    C3 C2 H2A . . 121.2 ?
    C2 C3 C4 . . 121.10(13) ?
    C2 C3 C13 . . 121.01(13) ?
    C4 C3 C13 . . 117.87(13) ?
    C5 C4 C3 . . 120.86(13) ?
    C5 C4 H4A . . 119.6 ?
    C3 C4 H4A . . 119.6 ?
    C4 C5 C6 . . 119.08(13) ?
    C4 C5 H5A . . 120.5 ?
    C6 C5 H5A . . 120.5 ?
    C5 C6 C1 . . 119.49(13) ?
    C5 C6 C7 . . 133.96(13) ?
    C1 C6 C7 . . 106.53(12) ?
    C8 C7 C12 . . 119.44(13) ?
    C8 C7 C6 . . 134.08(13) ?
    C12 C7 C6 . . 106.46(12) ?
    C9 C8 C7 . . 119.52(13) ?
    C9 C8 H8A . . 120.2 ?
    C7 C8 H8A . . 120.2 ?
    C8 C9 C10 . . 120.24(13) ?
    C8 C9 H9A . . 119.9 ?
    C10 C9 H9A . . 119.9 ?
    C11 C10 C9 . . 121.32(13) ?
    C11 C10 C15 . . 116.91(12) ?
    C9 C10 C15 . . 121.75(12) ?
    C10 C11 C12 . . 118.22(12) ?
    C10 C11 H11A . . 120.9 ?
    C12 C11 H11A . . 120.9 ?
    N1 C12 C11 . . 129.57(12) ?
    N1 C12 C7 . . 109.14(12) ?
    C11 C12 C7 . . 121.27(12) ?
    O2 C13 O1 . . 122.98(14) ?
    O2 C13 C3 . . 124.78(14) ?
    O1 C13 C3 . . 112.24(12) ?
    O1 C14 H14A . . 109.5 ?
    O1 C14 H14B . . 109.5 ?
    H14A C14 H14B . . 109.5 ?
    O1 C14 H14C . . 109.5 ?
    H14A C14 H14C . . 109.5 ?
    H14B C14 H14C . . 109.5 ?
    O3 C15 O4 . . 122.58(13) ?
    O3 C15 C10 . . 124.62(13) ?
    O4 C15 C10 . . 112.79(12) ?
    O4 C16 H16A . . 109.5 ?
    O4 C16 H16B . . 109.5 ?
    H16A C16 H16B . . 109.5 ?
    O4 C16 H16C . . 109.5 ?
    H16A C16 H16C . . 109.5 ?
    H16B C16 H16C . . 109.5 ?
loop_
    _geom_torsion_atom_site_label_1
    _geom_torsion_atom_site_label_2
    _geom_torsion_atom_site_label_3
    _geom_torsion_atom_site_label_4
    _geom_torsion_site_symmetry_1
    _geom_torsion_site_symmetry_2
    _geom_torsion_site_symmetry_3
    _geom_torsion_site_symmetry_4
    _geom_torsion
    _geom_torsion_publ_flag
    C12 N1 C1 C2 . . . . -177.05(13) ?
    C12 N1 C1 C6 . . . . 0.08(15) ?
    N1 C1 C2 C3 . . . . 177.00(13) ?
    C6 C1 C2 C3 . . . . 0.2(2) ?
    C1 C2 C3 C4 . . . . 1.5(2) ?
    C1 C2 C3 C13 . . . . -176.94(13) ?
    C2 C3 C4 C5 . . . . -1.8(2) ?
    C13 C3 C4 C5 . . . . 176.68(13) ?
    C3 C4 C5 C6 . . . . 0.4(2) ?
    C4 C5 C6 C1 . . . . 1.3(2) ?
    C4 C5 C6 C7 . . . . -177.33(14) ?
    N1 C1 C6 C5 . . . . -178.98(12) ?
    C2 C1 C6 C5 . . . . -1.6(2) ?
    N1 C1 C6 C7 . . . . -0.01(14) ?
    C2 C1 C6 C7 . . . . 177.37(12) ?
    C5 C6 C7 C8 . . . . 0.6(3) ?
    C1 C6 C7 C8 . . . . -178.20(14) ?
    C5 C6 C7 C12 . . . . 178.69(14) ?
    C1 C6 C7 C12 . . . . -0.07(14) ?
    C12 C7 C8 C9 . . . . 0.20(19) ?
    C6 C7 C8 C9 . . . . 178.13(14) ?
    C7 C8 C9 C10 . . . . -0.49(19) ?
    C8 C9 C10 C11 . . . . 0.3(2) ?
    C8 C9 C10 C15 . . . . -178.18(12) ?
    C9 C10 C11 C12 . . . . 0.28(19) ?
    C15 C10 C11 C12 . . . . 178.78(12) ?
    C1 N1 C12 C11 . . . . 177.91(13) ?
    C1 N1 C12 C7 . . . . -0.13(15) ?
    C10 C11 C12 N1 . . . . -178.41(13) ?
    C10 C11 C12 C7 . . . . -0.58(19) ?
    C8 C7 C12 N1 . . . . 178.58(12) ?
    C6 C7 C12 N1 . . . . 0.13(15) ?
    C8 C7 C12 C11 . . . . 0.35(19) ?
    C6 C7 C12 C11 . . . . -178.10(12) ?
    C14 O1 C13 O2 . . . . 1.1(2) ?
    C14 O1 C13 C3 . . . . 179.87(13) ?
    C2 C3 C13 O2 . . . . -175.23(15) ?
    C4 C3 C13 O2 . . . . 6.3(2) ?
    C2 C3 C13 O1 . . . . 6.0(2) ?
    C4 C3 C13 O1 . . . . -172.48(13) ?
    C16 O4 C15 O3 . . . . 0.0(2) ?
    C16 O4 C15 C10 . . . . 179.05(12) ?
    C11 C10 C15 O3 . . . . 7.1(2) ?
    C9 C10 C15 O3 . . . . -174.35(13) ?
    C11 C10 C15 O4 . . . . -171.85(12) ?
    C9 C10 C15 O4 . . . . 6.65(18) ?
loop_
    _geom_hbond_atom_site_label_D
    _geom_hbond_atom_site_label_H
    _geom_hbond_atom_site_label_A
    _geom_hbond_site_symmetry_A
    _geom_hbond_distance_DH
    _geom_hbond_distance_HA
    _geom_hbond_distance_DA
    _geom_hbond_angle_DHA
    N1 H1N O3 7_566 0.872(13) 2.036(14) 2.8834(16) 163.6(13)
_iucr_refine_instructions_details
;
TITL umd48 in C2/c
CELL 0.71073  29.6844   5.8264  15.4210  90.000  96.252  90.000
ZERR    8.00   0.0023   0.0004   0.0011   0.000   0.003   0.000
LATT 7
SYMM -x, y, -z+1/2
SFAC C H N O
UNIT 128 104 8 32
TEMP -173
ACTA 50
L.S. 6
FMAP 2
PLAN 10
size 0.10 0.18 0.28
HTAB
omit   -2   0   2
omit   -12   0  12
omit    -9   3   9
eqiv $1 -x+1/2, -y+3/2, -z+1
htab n1 o3_$1
dfix 0.87 0.02 n1 h1n
BOND $H
CONF
WGHT    0.050900    1.549500
FVAR       0.05494
O1    4    0.461907    0.667732    0.828352    11.00000    0.02632    0.02908 =
         0.04031    0.00209   -0.01077   -0.00469
O2    4    0.474989    0.323079    0.889974    11.00000    0.03761    0.03492 =
         0.05217    0.00666   -0.02093    0.00201
O3    4    0.150359    0.562488    0.460104    11.00000    0.02477    0.02948 =
         0.02906    0.00941   -0.00126   -0.00032
O4    4    0.123012    0.237871    0.510834    11.00000    0.02088    0.02895 =
         0.03460    0.00514   -0.00446   -0.00515
N1    3    0.310900    0.580072    0.637761    11.00000    0.02054    0.01761 =
         0.02293    0.00583   -0.00116   -0.00170
H1N   2    0.317558    0.702694    0.609538    11.00000   -1.20000
C1    1    0.341549    0.460822    0.695055    11.00000    0.02097    0.01890 =
         0.01815    0.00105    0.00243    0.00318
C2    1    0.383612    0.531494    0.734719    11.00000    0.02127    0.01998 =
         0.02267    0.00005    0.00143    0.00072
AFIX  43
H2A   2    0.395823    0.676924    0.722114    11.00000   -1.20000
AFIX   0
C3    1    0.407141    0.381446    0.793514    11.00000    0.02193    0.02362 =
         0.02116   -0.00120    0.00028    0.00262
C4    1    0.389492    0.164168    0.810512    11.00000    0.02755    0.02404 =
         0.02250    0.00381   -0.00079    0.00539
AFIX  43
H4A   2    0.406581    0.062943    0.849634    11.00000   -1.20000
AFIX   0
C5    1    0.347635    0.095921    0.771087    11.00000    0.02674    0.01824 =
         0.02009    0.00216    0.00219    0.00120
AFIX  43
H5A   2    0.335816   -0.050815    0.783100    11.00000   -1.20000
AFIX   0
C6    1    0.322926    0.245595    0.713318    11.00000    0.02184    0.01819 =
         0.01574   -0.00216    0.00348    0.00068
C7    1    0.278640    0.235681    0.664161    11.00000    0.02193    0.01868 =
         0.01352   -0.00099    0.00402    0.00246
C8    1    0.243688    0.073390    0.656358    11.00000    0.02529    0.01628 =
         0.01798    0.00112    0.00527    0.00055
AFIX  43
H8A   2    0.247244   -0.068379    0.686763    11.00000   -1.20000
AFIX   0
C9    1    0.203995    0.120787    0.604149    11.00000    0.02190    0.01748 =
         0.01976   -0.00246    0.00459   -0.00267
AFIX  43
H9A   2    0.180244    0.010742    0.598247    11.00000   -1.20000
AFIX   0
C10   1    0.198590    0.331722    0.559604    11.00000    0.02057    0.02000 =
         0.01666   -0.00171    0.00362    0.00021
C11   1    0.232628    0.495453    0.566542    11.00000    0.02224    0.01649 =
         0.01818    0.00198    0.00343    0.00133
AFIX  43
H11A  2    0.228710    0.637649    0.536523    11.00000   -1.20000
AFIX   0
C12   1    0.272675    0.446110    0.618612    11.00000    0.02043    0.01727 =
         0.01733   -0.00104    0.00315   -0.00093
C13   1    0.451352    0.448415    0.842151    11.00000    0.02646    0.02666 =
         0.02700   -0.00208   -0.00250    0.00407
C14   1    0.504351    0.749097    0.873141    11.00000    0.02656    0.03721 =
         0.04457   -0.00282   -0.00934   -0.00640
AFIX 137
H14A  2    0.507606    0.913525    0.861977    11.00000   -1.50000
H14B  2    0.529571    0.665475    0.851751    11.00000   -1.50000
H14C  2    0.504583    0.723320    0.935987    11.00000   -1.50000
AFIX   0
C15   1    0.155793    0.391635    0.504842    11.00000    0.02124    0.02135 =
         0.01919   -0.00145    0.00306   -0.00164
C16   1    0.080123    0.287637    0.460173    11.00000    0.02181    0.04283 =
         0.03740    0.00247   -0.00684   -0.00361
AFIX 137
H16A  2    0.058963    0.160945    0.466125    11.00000   -1.50000
H16B  2    0.084865    0.305847    0.398646    11.00000   -1.50000
H16C  2    0.067528    0.429784    0.481477    11.00000   -1.50000
HKLF 4 1 1 0 0 0 1 0 0 0 1
REM  umd48 in C2/c
REM R1 =  0.0372 for   2141 Fo > 4sig(Fo)  and  0.0547 for all   2716 data
REM    195 parameters refined using      1 restraints
END
;
data_New_Global_Publ_Block
_journal_date_recd_electronic     2015-09-09
_journal_date_accepted     2015-09-19
_journal_name_full     'Acta Crystallographica, Section E'
_journal_year     2015
_journal_volume     71
_journal_issue     10
_journal_page_first     o784
_journal_page_last     o785
_journal_paper_category     HO
_journal_paper_doi     10.1107/S2056989015017557
_journal_coeditor_code     SU5208
_publ_contact_author_name     DavidManke
_publ_contact_author_address     285OldWestportRoad,NorthDartmouth,MA02719
_publ_contact_author_email     dmanke@umassd.edu
_publ_contact_author_fax     (508)999-9167
_publ_contact_author_phone     (508)910-6554
_publ_section_title
;
Crystal structure of dimethyl 9<i>H</i>-carbazole-2,7-dicarboxylate
;
_publ_section_title_footnote     .
loop_
    _publ_author_name
    _publ_author_footnote
    _publ_author_address
    'Lehane, Ryan L.' .
;
Department of Chemistry and Biochemistry
University of Massachusetts Dartmouth
285 Old Westport Road
North Dartmouth, MA 02747, USA
;
    'Golen, James A.' .
;
Department of Chemistry
University of California, San Diego
9500 Gilman Drive
La Jolla, CA 92093, USA
;
    'Rheingold, Arnold L.' .
;
Department of Chemistry
University of California, San Diego
9500 Gilman Drive
La Jolla, CA 92093, USA
;
    'Manke, David R.' .
;
Department of Chemistry and Biochemistry
University of Massachusetts Dartmouth
285 Old Westport Road
North Dartmouth, MA 02747, USA
;
_publ_section_synopsis     .
