# Supplementary material for: Crystal structure of dimethyl 9H-carbazole-2,7-di­carb­oxy­late
Source: Acta Crystallogr E Crystallogr Commun. 2015 Sep 26;71(Pt 10):o784–5. doi: 10.1107/S2056989015017557 (PMC4647360; doi:10.1107/S2056989015017557)
Supplement: Supplementary file 2 [file e-71-0o784-Isup2.hkl]

# 
# h,k,l, Fc-squared, Fo-squared, sigma(Fo-squared) and status flag 
# 
data_I
_shelx_title ' umd48 in C2/c' 
_shelx_refln_list_code          4 
_shelx_F_calc_maximum      577.82 
_exptl_crystal_F_000      1184.00 
_reflns_d_resolution_high  0.7991 
 
loop_ 
 _symmetry_equiv_pos_as_xyz 
 'x, y, z' 
 '-x, y, -z+1/2' 
 'x+1/2, y+1/2, z' 
 '-x+1/2, y+1/2, -z+1/2' 
 '-x, -y, -z' 
 'x, -y, z-1/2' 
 '-x+1/2, -y+1/2, -z' 
 'x+1/2, -y+1/2, z-1/2' 
 
_cell_length_a    29.6844 
_cell_length_b     5.8264 
_cell_length_c    15.4210 
_cell_angle_alpha  90.000 
_cell_angle_beta   96.252 
_cell_angle_gamma  90.000 
 
_shelx_F_squared_multiplier     1.000 
 
loop_ 
 _refln_index_h 
 _refln_index_k 
 _refln_index_l 
 _refln_F_squared_calc 
 _refln_F_squared_meas 
 _refln_F_squared_sigma 
 _refln_observed_status 
   4   0   0       94.06       99.40      6.63 o 
   6   0   0     6382.10     6204.03     95.64 o 
   8   0   0     2882.10     3004.88     51.49 o 
  10   0   0      463.29      366.40     12.17 o 
  12   0   0       68.61       49.55      5.74 o 
  14   0   0     1645.56     1508.40     29.29 o 
  16   0   0     3577.86     3533.24     55.95 o 
  18   0   0       32.81       73.35      6.95 o 
  20   0   0      561.02      519.13     15.67 o 
  22   0   0      254.67      270.62     14.77 o 
  24   0   0        5.17       10.77      9.94 o 
  26   0   0     8732.31     9017.78    130.69 o 
  28   0   0      925.60      943.20     35.67 o 
  30   0   0      772.19      722.25     30.21 o 
  32   0   0      461.46      456.65     30.49 o 
  34   0   0      389.22      358.48     29.68 o 
  36   0   0      123.54       89.46     43.07 o 
   1   1   0     8047.49     7545.49     84.03 o 
   3   1   0     4559.96     4265.54     39.61 o 
   5   1   0     2835.40     2501.69     27.89 o 
   7   1   0    10308.80     9804.55    100.33 o 
   9   1   0      973.76      978.30     13.19 o 
  11   1   0       41.49       37.26      3.72 o 
  13   1   0    16993.79    17049.62    173.46 o 
  15   1   0      508.26      555.24     12.10 o 
  17   1   0     1076.53     1052.04     19.19 o 
  19   1   0      935.58      949.19     17.95 o 
  21   1   0        0.00       -3.71      6.47 o 
  23   1   0     1057.02     1015.68     21.71 o 
  25   1   0       36.72       35.19      8.69 o 
  27   1   0      522.18      543.08     18.41 o 
  29   1   0        6.61        3.65     11.25 o 
  31   1   0       49.74       53.41     15.75 o 
  33   1   0        0.79      -10.36     16.04 o 
  35   1   0       36.58       20.88     20.77 o 
   0   2   0      218.69      227.23     10.29 o 
   2   2   0    17687.71    17215.11    155.88 o 
   4   2   0      605.70      573.12     15.11 o 
   6   2   0      434.85      438.87      7.81 o 
   8   2   0       24.23       45.50      4.40 o 
  10   2   0    14818.63    15792.07    152.22 o 
  12   2   0     1907.96     2157.54     25.14 o 
  14   2   0       43.15       36.76      4.89 o 
  16   2   0      906.68      844.60     16.14 o 
  18   2   0      151.39      160.49      7.51 o 
  20   2   0     3722.06     3726.07     41.59 o 
  22   2   0      204.77      218.40     10.55 o 
  24   2   0     1847.46     1791.11     31.10 o 
  26   2   0      616.10      677.11     26.16 o 
  28   2   0     1054.47     1092.53     24.40 o 
  30   2   0       91.79      126.13     14.13 o 
  32   2   0        4.65       14.80     13.84 o 
  34   2   0        3.81       -7.11     25.20 o 
   1   3   0      497.06      404.91     10.00 o 
   3   3   0     7425.01     8123.39     73.20 o 
   5   3   0     1446.72     1334.76     17.99 o 
   7   3   0      101.94       75.04      5.72 o 
   9   3   0       25.45       26.77      5.21 o 
  11   3   0      785.24      753.65     13.98 o 
  13   3   0      202.81      175.05      7.72 o 
  15   3   0      727.33      746.74     15.03 o 
  17   3   0     1481.88     1515.17     21.03 o 
  19   3   0     1501.57     1461.78     22.70 o 
  21   3   0      134.81      130.14     11.45 o 
  23   3   0      207.11      181.90     11.53 o 
  25   3   0      305.44      318.16     17.04 o 
  27   3   0      357.83      317.44     17.69 o 
  29   3   0      657.15      597.96     27.39 o 
  31   3   0      134.47      179.34     28.52 o 
  33   3   0      249.91      202.11     56.32 o 
   0   4   0      162.63      139.62     11.40 o 
   2   4   0       58.82       84.89      7.39 o 
   4   4   0       51.18       52.17      6.76 o 
   6   4   0      114.30      116.38      7.23 o 
   8   4   0     1704.35     1679.16     24.48 o 
  10   4   0        2.05       -7.07      7.07 o 
  12   4   0       46.83       46.24      7.40 o 
  14   4   0       49.95       45.31      8.81 o 
  16   4   0     1410.65     1362.85     22.28 o 
  18   4   0     2827.35     2670.94     33.58 o 
  20   4   0     3915.40     3692.86     42.85 o 
  22   4   0     1241.92     1129.96     22.71 o 
  24   4   0       91.48      128.50     12.56 o 
  26   4   0       94.64       79.94     12.92 o 
  28   4   0        7.68       15.06     16.05 o 
  30   4   0       87.97       43.42     71.23 o 
   1   5   0      276.07      283.80     12.80 o 
   3   5   0      112.43      112.13     10.07 o 
   5   5   0      189.42      166.33     10.20 o 
   7   5   0     6313.61     6473.84     69.76 o 
   9   5   0     1609.00     1490.23     22.74 o 
  11   5   0      788.93      799.50     20.71 o 
  13   5   0        8.69       26.65     11.31 o 
  15   5   0      101.27      112.58     11.20 o 
  17   5   0      256.15      265.68     13.66 o 
  19   5   0      615.04      659.46     21.08 o 
  21   5   0      652.50      701.89     27.91 o 
  23   5   0       48.83       41.78     14.52 o 
  25   5   0       15.08       43.01     19.83 o 
   0   6   0     1127.11     1206.20     55.00 o 
   2   6   0     1078.46     1022.08     29.36 o 
   4   6   0      178.01      176.43     13.75 o 
   6   6   0      435.30      418.17     16.33 o 
   8   6   0        1.56       11.57     12.82 o 
  10   6   0      161.37      103.24     17.22 o 
  12   6   0      991.69      913.08     26.55 o 
  14   6   0      452.12      501.74     19.12 o 
  16   6   0      128.74      125.17     15.34 o 
  18   6   0       68.53       92.51     16.16 o 
  20   6   0       45.75       49.77     24.30 o 
   1   7   0       11.48       21.29     23.31 o 
   3   7   0       17.42       16.63     20.73 o 
   5   7   0      114.95       94.15     20.76 o 
   7   7   0      146.38      167.71     29.20 o 
   9   7   0      175.59      224.00     29.82 o 
 -35   1   1       72.15       80.30     28.90 o 
 -33   1   1        5.72      -15.71     15.71 o 
 -31   1   1       39.97       44.33     14.88 o 
 -29   1   1      868.64      892.03     27.32 o 
 -27   1   1      912.16      915.66     21.38 o 
 -25   1   1     1136.95     1124.17     21.59 o 
 -23   1   1     1980.81     1985.36     28.38 o 
 -21   1   1     3174.42     3247.24     43.00 o 
 -19   1   1        0.75       -5.77      5.77 o 
 -17   1   1       21.04       34.49      5.01 o 
 -15   1   1     5948.62     6254.80     67.25 o 
 -13   1   1      359.04      311.33      8.71 o 
 -11   1   1       18.87       30.06      4.06 o 
  -9   1   1     2066.66     2029.56     25.70 o 
  -7   1   1     4786.48     4700.90     58.94 o 
  -5   1   1     4017.98     3477.72    100.43 o 
  -3   1   1     7235.58     7023.42     98.19 o 
  -1   1   1    25615.74    24838.97    210.83 o 
   1   1   1     9539.33     8809.63     90.44 o 
   3   1   1     6049.99     5552.62     53.98 o 
   5   1   1     3882.17     3607.37     35.68 o 
   7   1   1      450.09      439.83      7.20 o 
   9   1   1     2411.42     2591.53     25.59 o 
  11   1   1       75.24       90.28      3.81 o 
  13   1   1    12539.19    14087.53    135.49 o 
  15   1   1     1852.00     2083.25     27.86 o 
  17   1   1       13.06       10.46      5.09 o 
  19   1   1       68.50       83.63      6.79 o 
  21   1   1       58.95       59.86      7.17 o 
  23   1   1     2462.33     2495.59     35.45 o 
  25   1   1     3866.26     3950.39     47.84 o 
  27   1   1      805.26      830.08     20.25 o 
  29   1   1      275.47      259.32     13.62 o 
  31   1   1      182.21      199.86     13.85 o 
  33   1   1        7.07       -4.73     17.97 o 
  35   1   1        9.57       -4.98     35.53 o 
 -34   2   1       54.84       47.75     21.73 o 
 -32   2   1        0.72       21.74     16.12 o 
 -30   2   1     1050.03     1098.07     28.83 o 
 -28   2   1     1316.71     1348.64     27.53 o 
 -26   2   1     1010.67     1024.15     25.81 o 
 -24   2   1       28.80       22.18      8.63 o 
 -22   2   1      313.64      329.60     15.26 o 
 -20   2   1       31.05       34.38      6.89 o 
 -18   2   1       41.19       24.74      6.37 o 
 -16   2   1     2620.39     2593.47     35.09 o 
 -14   2   1     1042.95     1078.27     15.38 o 
 -12   2   1      213.23      191.29      7.55 o 
 -10   2   1     1794.25     1958.60     22.97 o 
  -8   2   1      233.60      230.25      7.36 o 
  -6   2   1     1608.31     1702.19     21.80 o 
  -4   2   1        0.56       -1.89      3.76 o 
  -2   2   1      783.62      891.79     11.84 o 
   0   2   1     4305.84     3924.13     40.67 o 
   2   2   1     2706.65     2409.06     29.76 o 
   4   2   1      807.12      742.45     13.43 o 
   6   2   1      899.57      897.51     13.11 o 
   8   2   1       49.48       50.10      4.00 o 
  10   2   1     2183.61     2192.83     25.08 o 
  12   2   1     7607.17     8686.23     85.72 o 
  14   2   1     1239.05     1195.39     17.97 o 
  16   2   1       19.34       11.72      4.48 o 
  18   2   1      401.16      442.70     10.34 o 
  20   2   1      305.70      308.35     11.95 o 
  22   2   1      500.24      479.81     16.64 o 
  24   2   1       35.11       34.92      7.62 o 
  26   2   1      757.87      774.69     20.45 o 
  28   2   1      739.77      692.24     34.43 o 
  30   2   1      148.61      135.99     26.78 o 
  32   2   1       50.89       25.69     24.27 o 
  34   2   1       54.87       69.96     26.43 o 
 -33   3   1        2.49       72.38     28.10 o 
 -31   3   1     1754.04     1826.83     42.88 o 
 -29   3   1      858.38      834.18     36.86 o 
 -27   3   1      325.21      354.58     21.24 o 
 -25   3   1      239.70      256.31     13.27 o 
 -23   3   1        0.31        4.74     10.14 o 
 -21   3   1     2060.95     2068.77     29.30 o 
 -19   3   1     1918.30     1949.74     29.63 o 
 -17   3   1     1046.33     1057.22     17.61 o 
 -15   3   1       95.56      112.03      7.40 o 
 -13   3   1     4088.47     4298.82     46.83 o 
 -11   3   1      699.03      776.21     13.63 o 
  -9   3   1        3.15        5.86      4.88 o 
  -7   3   1     1959.96     1841.60     21.04 o 
  -5   3   1       10.00       35.88      4.86 o 
  -3   3   1      312.39      294.23      9.70 o 
  -1   3   1      197.43      172.69      6.87 o 
   1   3   1     2744.84     2661.20     37.72 o 
   3   3   1    11773.09    12344.08    103.38 o 
   5   3   1     6567.77     7398.70     70.63 o 
   7   3   1      707.53      735.75     13.20 o 
   9   3   1      433.99      498.68     10.13 o 
  11   3   1        3.95        2.66      4.74 o 
  13   3   1      408.92      445.20     11.95 o 
  15   3   1      669.37      684.57     14.13 o 
  17   3   1       21.79        8.93      5.94 o 
  19   3   1     1579.74     1452.01     24.64 o 
  21   3   1       52.02       57.19      7.36 o 
  23   3   1      129.21      114.95      8.92 o 
  25   3   1       73.60       79.66     16.45 o 
  27   3   1       17.41       32.69     23.15 o 
  29   3   1        0.57       46.47     22.47 o 
  31   3   1       17.22       40.88     25.32 o 
  33   3   1       34.05       19.45     76.20 o 
 -30   4   1       15.60      -12.73     31.36 o 
 -28   4   1        7.67        6.66     17.53 o 
 -26   4   1       42.34       34.74     14.91 o 
 -24   4   1       66.16       78.80     13.06 o 
 -22   4   1     1012.99     1077.23     24.11 o 
 -20   4   1        0.32       -1.49     10.49 o 
 -18   4   1     1098.85     1077.16     21.47 o 
 -16   4   1       25.88       30.49      8.56 o 
 -14   4   1     2312.66     2360.58     29.94 o 
 -12   4   1      772.18      721.69     18.01 o 
 -10   4   1      246.76      242.71      9.89 o 
  -8   4   1      162.64      152.17      8.11 o 
  -6   4   1        0.04        1.45      6.18 o 
  -4   4   1      677.09      685.89     14.94 o 
  -2   4   1     1506.44     1465.60     21.17 o 
   0   4   1      399.58      469.56     12.66 o 
   2   4   1       18.99       12.63      5.77 o 
   4   4   1      276.21      286.32      9.55 o 
   6   4   1      592.79      573.95     13.44 o 
   8   4   1       57.88       48.48      7.01 o 
  10   4   1     1109.18     1090.52     17.44 o 
  12   4   1       74.92       83.96      8.65 o 
  14   4   1     1688.30     1651.48     23.70 o 
  16   4   1     4383.95     4258.84     46.41 o 
  18   4   1     1600.07     1507.29     23.23 o 
  20   4   1        5.38       -1.99      8.67 o 
  22   4   1      281.89      231.59     11.79 o 
  24   4   1      563.73      618.95     25.81 o 
  26   4   1      163.20      156.91     22.94 o 
  28   4   1       19.59       28.20     30.95 o 
  30   4   1       56.53       27.99     34.79 o 
 -25   5   1       11.74       -8.37     21.14 o 
 -23   5   1      420.09      398.07     20.35 o 
 -21   5   1     1026.05      950.62     25.32 o 
 -19   5   1     2078.72     2085.42     32.57 o 
 -17   5   1      226.54      225.97     13.53 o 
 -15   5   1      337.42      317.34     15.42 o 
 -13   5   1      518.46      575.23     19.34 o 
 -11   5   1      533.71      492.85     17.04 o 
  -9   5   1      469.55      453.85     15.86 o 
  -7   5   1     4935.53     5124.55     52.91 o 
  -5   5   1     2484.59     2410.23     32.37 o 
  -3   5   1      175.36      156.69     10.68 o 
  -1   5   1       37.69       27.47      8.92 o 
   1   5   1       24.85       17.99      8.14 o 
   3   5   1       91.88       77.88      9.61 o 
   5   5   1      562.29      484.35     18.02 o 
   7   5   1      311.91      286.35     11.86 o 
   9   5   1     2652.81     2606.06     32.86 o 
  11   5   1      989.79     1071.30     23.76 o 
  13   5   1       14.02       18.12     12.43 o 
  15   5   1      164.06      161.79     14.30 o 
  17   5   1       72.47       71.22     14.09 o 
  19   5   1     1040.84     1018.44     29.52 o 
  21   5   1      614.68      616.04     25.09 o 
  23   5   1      759.35      827.18     34.90 o 
  25   5   1       23.89        7.04     28.34 o 
 -20   6   1      174.59      146.58     31.56 o 
 -18   6   1        0.09       46.65     16.00 o 
 -16   6   1      455.30      531.05     20.69 o 
 -14   6   1      919.53      970.77     27.58 o 
 -12   6   1      432.57      433.59     18.37 o 
 -10   6   1      432.94      361.03     24.53 o 
  -8   6   1       24.99       36.39     19.26 o 
  -6   6   1        1.00        7.02     12.75 o 
  -4   6   1        7.00       14.57     14.22 o 
  -2   6   1        2.37       22.09     13.23 o 
   0   6   1       62.70       47.90     11.96 o 
   2   6   1      205.91      209.11     13.61 o 
   4   6   1      431.40      400.14     17.09 o 
   6   6   1     2146.85     1946.80     31.31 o 
   8   6   1      624.64      595.13     21.14 o 
  10   6   1      635.25      616.73     22.26 o 
  12   6   1      133.85      147.89     15.06 o 
  14   6   1        5.50       -0.80     13.57 o 
  16   6   1       14.07      -11.52     15.03 o 
  18   6   1       60.40       62.61     22.18 o 
  20   6   1       72.45      165.66     62.95 o 
  -9   7   1       81.02      101.62     23.88 o 
  -7   7   1        7.42       20.22     23.04 o 
  -5   7   1      325.78      372.46     28.02 o 
  -3   7   1        4.15       22.90     20.34 o 
  -1   7   1      112.14      126.88     20.18 o 
   1   7   1       13.14       15.08     19.15 o 
   3   7   1      526.15      580.74     29.16 o 
   5   7   1        4.28       -5.94     20.17 o 
   7   7   1        2.21      -13.57     22.22 o 
   9   7   1      190.75      191.96     31.79 o 
 -36   0   2       13.58       10.60     34.91 o 
 -34   0   2        3.04      -25.30     25.30 o 
 -32   0   2      603.06      560.39     35.29 o 
 -30   0   2     1486.63     1558.23     39.99 o 
 -28   0   2     9226.36     9607.02    140.28 o 
 -26   0   2     3889.66     3987.84     65.36 o 
 -24   0   2     1794.89     1788.38     35.59 o 
 -22   0   2      256.50      200.73     13.95 o 
 -20   0   2     1659.24     1629.63     35.04 o 
 -18   0   2     9861.90    10435.07    166.42 o 
 -16   0   2        3.54       21.87      6.82 o 
 -14   0   2     5800.39     5716.92    172.29 o 
 -12   0   2     1951.50     1882.24     61.29 o 
 -10   0   2     8021.37     7492.85    188.85 o 
  -8   0   2     1342.15     1355.10     43.07 o 
  -6   0   2     7483.31     7628.06    118.60 o 
  -4   0   2    28042.30    27201.67    509.55 o 
   0   0   2     1380.25     1269.51     28.11 o 
   2   0   2     3325.16     3336.41     67.94 o 
   4   0   2    18555.72    18978.97    453.91 o 
   6   0   2     4324.49     4259.11     69.43 o 
   8   0   2      352.93      347.67     10.99 o 
  10   0   2    13771.92    13716.30    184.57 o 
  12   0   2     5022.71     5563.32     90.34 o 
  14   0   2    22608.13    25417.97    340.64 o 
  16   0   2     2354.09     2632.63     40.84 o 
  18   0   2        9.10       13.76      6.06 o 
  20   0   2       66.14       42.48      7.32 o 
  22   0   2      453.97      438.39     16.80 o 
  24   0   2     1642.80     1485.62     39.52 o 
  26   0   2      236.52      225.57     13.82 o 
  28   0   2      618.98      634.93     24.49 o 
  30   0   2      147.82      182.03     22.69 o 
  32   0   2      128.08      111.61     29.14 o 
  34   0   2      221.75      273.92     37.27 o 
  36   0   2      115.91       79.52     59.64 o 
 -35   1   2      130.71      137.04     23.64 o 
 -33   1   2      389.64      349.69     26.42 o 
 -31   1   2       29.89       52.75     17.38 o 
 -29   1   2     1468.95     1491.43     29.08 o 
 -27   1   2     1080.08     1029.13     23.11 o 
 -25   1   2      186.85      198.05     11.36 o 
 -23   1   2       39.68       53.90      8.16 o 
 -21   1   2       26.15       29.82      7.91 o 
 -19   1   2     3841.05     4010.76     61.26 o 
 -17   1   2      249.85      240.50     10.08 o 
 -15   1   2     1588.34     1619.06     23.20 o 
 -13   1   2     1194.52     1173.24     17.79 o 
 -11   1   2      707.32      631.39     11.67 o 
  -9   1   2     5381.44     5224.04     59.73 o 
  -7   1   2     1083.26      945.92     15.74 o 
  -5   1   2     9312.50     8613.78    117.18 o 
  -3   1   2    25243.77    23930.53    363.15 o 
  -1   1   2    25124.04    24363.67    230.80 o 
   1   1   2     4521.49     4242.22     59.17 o 
   3   1   2       31.94       34.75      3.22 o 
   5   1   2     5186.97     4725.12     46.47 o 
   7   1   2     1735.36     1523.27     16.98 o 
   9   1   2     1603.32     1613.00     30.05 o 
  11   1   2     1309.69     1277.87     16.80 o 
  13   1   2     1100.55     1050.29     15.06 o 
  15   1   2     1105.30     1255.94     16.77 o 
  17   1   2       37.33       43.55      4.61 o 
  19   1   2     1328.39     1308.91     17.60 o 
  21   1   2     1182.66     1125.67     16.67 o 
  23   1   2     2326.33     2271.83     37.26 o 
  25   1   2     5810.76     5716.68     71.99 o 
  27   1   2      659.64      544.29     19.96 o 
  29   1   2       11.85       34.00     17.80 o 
  31   1   2        1.64       19.77     16.02 o 
  33   1   2        0.01       -8.32     20.11 o 
  35   1   2       11.60        2.23     30.44 o 
 -34   2   2       42.66       83.04     20.10 o 
 -32   2   2      335.30      327.36     20.20 o 
 -30   2   2     1368.83     1414.53     35.75 o 
 -28   2   2      867.82      972.03     41.13 o 
 -26   2   2       11.88       29.21     13.16 o 
 -24   2   2       11.14       14.28      9.92 o 
 -22   2   2     1269.72     1232.07     26.46 o 
 -20   2   2        6.30        3.40      7.15 o 
 -18   2   2     1341.89     1400.99     28.15 o 
 -16   2   2     3780.44     3916.64     45.78 o 
 -14   2   2      359.44      387.62     11.60 o 
 -12   2   2      108.12       91.54      5.58 o 
 -10   2   2     2090.36     1962.65     23.38 o 
  -8   2   2     8160.07     8665.47    107.55 o 
  -6   2   2     2445.22     2395.54     28.25 o 
  -4   2   2     7099.07     7188.99     67.21 o 
  -2   2   2     4667.66     4745.20     45.73 o 
   0   2   2     2085.85     1793.78     27.17 o 
   2   2   2      338.61      279.70      6.94 o 
   4   2   2     3121.89     3193.66     33.56 o 
   6   2   2       23.64       14.83      3.05 o 
   8   2   2      427.95      408.38      7.32 o 
  10   2   2        7.40        8.59      3.72 o 
  12   2   2     4116.40     4420.41     54.25 o 
  14   2   2      273.87      363.60     11.84 o 
  16   2   2      616.54      641.10     14.40 o 
  18   2   2      158.01      173.39      8.47 o 
  20   2   2       90.00       89.99      8.71 o 
  22   2   2     1338.31     1244.01     27.49 o 
  24   2   2     6244.11     6369.45     87.33 o 
  26   2   2      975.04      984.03     33.25 o 
  28   2   2      947.23      873.42     30.78 o 
  30   2   2      137.09      179.68     30.35 o 
  32   2   2       16.21        7.53     26.42 o 
  34   2   2        2.38       -9.63     25.50 o 
 -33   3   2       75.99       13.25     36.45 o 
 -31   3   2      121.35      130.97     18.24 o 
 -29   3   2      746.38      750.08     25.21 o 
 -27   3   2      135.88      110.50     12.95 o 
 -25   3   2      147.27      127.70     13.42 o 
 -23   3   2      810.51      889.84     20.69 o 
 -21   3   2     2645.34     2567.01     36.63 o 
 -19   3   2      215.74      211.86     10.53 o 
 -17   3   2      689.92      699.24     16.69 o 
 -15   3   2      781.17      862.63     15.36 o 
 -13   3   2      533.28      589.83     13.31 o 
 -11   3   2      211.78      229.38      9.00 o 
  -9   3   2     3716.98     3740.32     41.10 o 
  -7   3   2     3769.29     3969.88     43.43 o 
  -5   3   2     1805.01     1722.69     20.04 o 
  -3   3   2     1086.79     1203.64     17.76 o 
  -1   3   2     1801.49     1913.66     21.63 o 
   1   3   2      419.71      433.41      9.64 o 
   3   3   2     1194.27     1116.22     15.09 o 
   5   3   2     5169.16     5548.77     57.90 o 
   7   3   2      220.46      254.21      9.05 o 
   9   3   2       60.25       67.96      5.31 o 
  11   3   2     2482.38     2591.71     28.48 o 
  13   3   2      227.73      226.96      8.24 o 
  15   3   2     1921.91     1842.22     24.80 o 
  17   3   2     2683.19     2606.35     41.12 o 
  19   3   2       67.66       68.64     10.10 o 
  21   3   2      402.69      374.55     15.47 o 
  23   3   2      130.01      145.41     13.12 o 
  25   3   2      107.71       82.30     14.50 o 
  27   3   2       25.68        5.99     20.61 o 
  29   3   2       58.96       97.02     22.55 o 
  31   3   2      153.79      163.57     32.15 o 
  33   3   2       25.45       89.46     72.89 o 
 -30   4   2        1.95       45.63     24.76 o 
 -28   4   2      107.46      118.05     17.73 o 
 -26   4   2        2.20        5.37     13.70 o 
 -24   4   2        4.42        8.50     12.73 o 
 -22   4   2      550.72      599.13     21.60 o 
 -20   4   2      476.16      509.20     18.84 o 
 -18   4   2       19.66       30.01      9.00 o 
 -16   4   2      116.63      133.13      9.73 o 
 -14   4   2      365.56      348.91     13.21 o 
 -12   4   2      257.41      244.49     10.19 o 
 -10   4   2       73.52       93.68      7.68 o 
  -8   4   2     1801.32     1849.95     26.24 o 
  -6   4   2     4128.98     4199.23     50.92 o 
  -4   4   2        7.50       -0.14      6.89 o 
  -2   4   2      208.71      230.61      8.97 o 
   0   4   2      130.17      112.00      7.46 o 
   2   4   2     3831.65     4085.52     41.51 o 
   4   4   2      507.54      501.58     12.07 o 
   6   4   2      459.48      457.21     13.66 o 
   8   4   2      603.19      609.65     16.62 o 
  10   4   2      302.92      298.61     11.53 o 
  12   4   2       42.04       39.11      6.38 o 
  14   4   2      129.25      106.82      7.49 o 
  16   4   2      354.70      365.07     13.23 o 
  18   4   2     1441.53     1536.86     32.57 o 
  20   4   2      149.95      175.33     16.17 o 
  22   4   2       34.35        6.99     15.42 o 
  24   4   2       10.38       30.36     19.15 o 
  26   4   2       76.81       49.55     20.70 o 
  28   4   2       80.36       95.45     26.27 o 
  30   4   2      112.44       71.50     59.64 o 
 -25   5   2      753.12      710.57     32.35 o 
 -23   5   2      124.82      144.84     17.06 o 
 -21   5   2      451.95      505.45     21.08 o 
 -19   5   2       79.88       64.00     12.83 o 
 -17   5   2        4.10       15.04     12.44 o 
 -15   5   2        4.50       -2.20     10.82 o 
 -13   5   2        2.61       20.15      9.89 o 
 -11   5   2      243.50      302.39     13.59 o 
  -9   5   2        1.91       -1.18      9.37 o 
  -7   5   2     1887.16     1759.98     30.37 o 
  -5   5   2       70.90       64.60      9.40 o 
  -3   5   2      189.27      201.97     10.98 o 
  -1   5   2      159.23      173.43     10.22 o 
   1   5   2      173.14      195.37     10.42 o 
   3   5   2      431.70      445.50     15.90 o 
   5   5   2       40.85       23.95      9.08 o 
   7   5   2      427.62      454.50     14.42 o 
   9   5   2        9.37        0.10      9.25 o 
  11   5   2        0.36        5.99      8.42 o 
  13   5   2       11.12       16.73     12.99 o 
  15   5   2       54.78       54.09      9.04 o 
  17   5   2        4.30       17.01     16.40 o 
  19   5   2        0.63       47.73     15.99 o 
  21   5   2      642.54      582.99     31.86 o 
  23   5   2        3.37      -12.23     20.32 o 
  25   5   2        4.93       31.95     28.69 o 
 -20   6   2       72.24       63.46     22.33 o 
 -18   6   2        0.23        3.21     17.16 o 
 -16   6   2        4.26       -5.13     15.89 o 
 -14   6   2       38.28       30.83     15.16 o 
 -12   6   2     1258.02     1244.19     34.61 o 
 -10   6   2      384.35      440.75     19.66 o 
  -8   6   2      503.02      538.83     23.70 o 
  -6   6   2     1220.17     1150.67     31.83 o 
  -4   6   2      154.34      168.97     15.02 o 
  -2   6   2        1.41       -3.05     11.44 o 
   0   6   2       32.99       31.97     12.00 o 
   2   6   2     2615.57     2508.52     39.42 o 
   4   6   2     2073.72     2052.50     35.11 o 
   6   6   2     1032.97     1003.19     25.56 o 
   8   6   2      351.27      386.14     16.11 o 
  10   6   2      209.75      185.80     13.73 o 
  12   6   2        0.07       15.16     13.19 o 
  14   6   2        8.33       19.65     13.55 o 
  16   6   2       23.83       38.26     16.41 o 
  18   6   2      237.67      269.22     41.92 o 
  20   6   2       70.10       84.58     39.62 o 
  -9   7   2      652.32      595.03     31.15 o 
  -7   7   2      440.63      380.11     27.03 o 
  -5   7   2      248.09      281.74     26.80 o 
  -3   7   2       34.57       52.39     20.44 o 
  -1   7   2       41.35       69.86     20.67 o 
   1   7   2       25.68       27.76     20.54 o 
   3   7   2        1.31      -10.30     19.93 o 
   5   7   2       36.80       17.05     22.78 o 
   7   7   2      244.59      236.57     24.59 o 
   9   7   2       42.95       36.45     46.38 o 
 -35   1   3        6.17       17.44     25.35 o 
 -33   1   3      327.85      323.90     20.80 o 
 -31   1   3      273.22      279.21     19.21 o 
 -29   1   3      484.92      503.41     20.92 o 
 -27   1   3     1388.87     1377.56     28.58 o 
 -25   1   3      217.31      245.58     13.46 o 
 -23   1   3       37.51       51.38      8.71 o 
 -21   1   3        4.89        9.24      7.35 o 
 -19   1   3      742.52      817.90     19.19 o 
 -17   1   3     1912.43     2028.33     28.62 o 
 -15   1   3     3181.70     3384.93     41.93 o 
 -13   1   3      765.73      834.15     15.97 o 
 -11   1   3        2.45        2.71      3.98 o 
  -9   1   3      884.19      765.93     13.49 o 
  -7   1   3     7709.72     7532.79     92.45 o 
  -5   1   3    20692.51    19747.68    235.84 o 
  -3   1   3    82196.34    81901.02    824.96 o 
  -1   1   3       45.96       68.88      3.00 o 
   1   1   3     3779.28     3362.39     36.57 o 
   3   1   3      414.82      323.88      8.97 o 
   5   1   3       30.01       29.29      3.50 o 
   7   1   3      640.73      672.51     11.43 o 
   9   1   3      476.76      478.16      8.49 o 
  11   1   3     9817.39    10661.14    142.74 o 
  13   1   3       65.13       50.49      4.37 o 
  15   1   3      808.09      791.59     13.68 o 
  17   1   3     4748.76     5199.75     65.49 o 
  19   1   3     3358.69     3448.98     44.26 o 
  21   1   3     4414.71     4527.72     56.89 o 
  23   1   3      208.97      178.89     12.11 o 
  25   1   3      265.53      284.97     16.04 o 
  27   1   3      947.34      750.94     23.14 o 
  29   1   3       20.91       -0.68     13.23 o 
  31   1   3      168.50      153.68     18.39 o 
  33   1   3       18.43        4.48     23.10 o 
  35   1   3        5.13       51.00     43.07 o 
 -34   2   3       10.82       11.09     28.18 o 
 -32   2   3      131.57      117.95     19.63 o 
 -30   2   3      890.09      888.98     29.84 o 
 -28   2   3        1.38        0.39     14.51 o 
 -26   2   3      141.64      138.79     13.63 o 
 -24   2   3      314.37      303.51     13.76 o 
 -22   2   3      121.67      104.48      9.55 o 
 -20   2   3      346.74      334.54     14.04 o 
 -18   2   3     1339.93     1386.88     23.61 o 
 -16   2   3       27.88        6.94      5.54 o 
 -14   2   3      375.04      385.42     12.16 o 
 -12   2   3        9.74       12.78      4.59 o 
 -10   2   3     4564.32     4596.13     86.21 o 
  -8   2   3     1503.05     1440.13     22.22 o 
  -6   2   3     1879.42     1825.30     19.33 o 
  -4   2   3        6.99        7.97      3.11 o 
  -2   2   3        2.88        0.96      3.05 o 
   0   2   3     2523.78     2623.65     27.13 o 
   2   2   3     1655.91     1501.55     16.97 o 
   4   2   3      261.39      275.83      8.61 o 
   6   2   3     2686.63     2846.62     31.08 o 
   8   2   3     2908.82     3031.79     33.31 o 
  10   2   3      770.89      688.43     11.71 o 
  12   2   3     2304.71     2479.72     35.74 o 
  14   2   3      315.49      375.52     10.89 o 
  16   2   3     1990.70     1966.78     26.71 o 
  18   2   3      158.52      163.14      8.61 o 
  20   2   3      114.84      128.52      8.96 o 
  22   2   3      986.34     1005.53     24.67 o 
  24   2   3     5396.56     5137.60     81.89 o 
  26   2   3     1207.26     1230.51     28.03 o 
  28   2   3        7.76       21.89     17.22 o 
  30   2   3      168.09      164.69     20.87 o 
  32   2   3       89.00       72.13     31.42 o 
  34   2   3       89.88       88.00     26.46 o 
 -33   3   3       12.91      -12.25     27.12 o 
 -31   3   3      109.77      121.23     19.20 o 
 -29   3   3      284.71      348.74     19.11 o 
 -27   3   3        2.01       24.11     12.75 o 
 -25   3   3      328.70      298.71     14.25 o 
 -23   3   3     4758.30     4556.16     53.30 o 
 -21   3   3      782.48      758.01     19.95 o 
 -19   3   3      386.50      372.00     16.54 o 
 -17   3   3     1494.96     1573.98     25.62 o 
 -15   3   3      142.07      138.75      9.02 o 
 -13   3   3      408.72      456.64     11.87 o 
 -11   3   3       27.21       19.88      5.62 o 
  -9   3   3      493.50      672.16     16.93 o 
  -7   3   3     3343.66     3381.49     35.75 o 
  -5   3   3      150.50      198.66      8.38 o 
  -3   3   3     1851.81     1986.76     23.32 o 
  -1   3   3      363.31      342.12      9.15 o 
   1   3   3      298.88      332.49      8.83 o 
   3   3   3     2023.63     2093.60     22.95 o 
   5   3   3       15.77       11.86      4.12 o 
   7   3   3     2824.74     2894.83     32.28 o 
   9   3   3     8053.96     8477.89     92.03 o 
  11   3   3       12.86       -2.00      6.11 o 
  13   3   3      654.98      612.04     15.76 o 
  15   3   3       78.90       87.97      8.75 o 
  17   3   3     9608.93     9616.34    113.45 o 
  19   3   3        2.23       -3.22      9.18 o 
  21   3   3        8.38        7.24     11.73 o 
  23   3   3       16.31        8.01     11.41 o 
  25   3   3       31.35       22.52     15.88 o 
  27   3   3      134.93      135.24     21.51 o 
  29   3   3       33.04      -21.33     25.59 o 
  31   3   3      149.18      133.13     32.12 o 
 -30   4   3        0.20       -9.20     24.32 o 
 -28   4   3      519.83      549.69     24.81 o 
 -26   4   3      153.07      141.28     16.40 o 
 -24   4   3       20.23        0.38     13.24 o 
 -22   4   3      357.69      344.46     19.87 o 
 -20   4   3      538.60      499.36     22.54 o 
 -18   4   3        0.78       -9.08     10.70 o 
 -16   4   3      168.66      163.41     10.33 o 
 -14   4   3      281.35      264.18     10.69 o 
 -12   4   3     1526.40     1427.92     21.94 o 
 -10   4   3     2356.40     2316.10     30.71 o 
  -8   4   3     1218.70     1241.32     21.18 o 
  -6   4   3        5.63        3.81      6.53 o 
  -4   4   3        0.79        0.09      6.24 o 
  -2   4   3      290.43      322.32     11.12 o 
   0   4   3        0.78        7.56      6.26 o 
   2   4   3     1106.45     1126.97     16.55 o 
   4   4   3     2821.18     2626.71     29.31 o 
   6   4   3      837.46      816.92     14.92 o 
   8   4   3      180.32      209.26     10.08 o 
  10   4   3       98.72      107.46      7.66 o 
  12   4   3      276.94      299.43     13.36 o 
  14   4   3     5802.96     5864.78     75.87 o 
  16   4   3       87.15      101.85     12.50 o 
  18   4   3     2313.68     2286.28     39.74 o 
  20   4   3      180.14      191.54     17.72 o 
  22   4   3       60.54       40.26     14.53 o 
  24   4   3        1.65       -1.49     16.02 o 
  26   4   3      493.12      530.52     36.74 o 
  28   4   3      370.44      371.77     32.52 o 
 -25   5   3      613.31      583.16     30.49 o 
 -23   5   3       86.72       92.14     17.05 o 
 -21   5   3      322.08      304.42     17.85 o 
 -19   5   3        1.68       -7.70     14.74 o 
 -17   5   3      317.91      297.91     14.26 o 
 -15   5   3      607.35      661.48     20.36 o 
 -13   5   3     1556.17     1542.85     50.13 o 
 -11   5   3      351.41      336.51     15.60 o 
  -9   5   3      990.00      858.61     39.06 o 
  -7   5   3      582.99      539.96     18.54 o 
  -5   5   3        1.52        3.40      9.00 o 
  -3   5   3      695.69      648.28     16.91 o 
  -1   5   3     1767.15     1715.01     29.63 o 
   1   5   3      533.47      541.06     23.00 o 
   3   5   3     1456.74     1457.93     22.97 o 
   5   5   3     1249.21     1241.55     22.27 o 
   7   5   3     2902.09     2732.01     35.21 o 
   9   5   3      985.31      964.87     20.36 o 
  11   5   3     1130.44     1074.72     20.66 o 
  13   5   3        7.80        6.28     12.63 o 
  15   5   3     1619.94     1599.54     34.09 o 
  17   5   3      429.90      374.84     20.04 o 
  19   5   3      262.79      239.23     20.64 o 
  21   5   3      137.06      149.32     20.85 o 
  23   5   3       12.92      -30.46     30.46 o 
  25   5   3       40.11       37.36     28.47 o 
 -20   6   3      112.58      210.99     28.77 o 
 -18   6   3        0.73        9.56     20.93 o 
 -16   6   3        2.92       29.63     16.16 o 
 -14   6   3      483.20      546.50     23.27 o 
 -12   6   3      394.43      382.25     21.72 o 
 -10   6   3      769.46      695.64     41.36 o 
  -8   6   3      571.82      528.98     21.53 o 
  -6   6   3       74.21       91.98     16.38 o 
  -4   6   3        4.01        8.06     13.61 o 
  -2   6   3        6.40       13.83     12.31 o 
   0   6   3      507.62      523.54     18.57 o 
   2   6   3      365.32      392.07     16.15 o 
   4   6   3      146.73      153.55     13.35 o 
   6   6   3      127.39      130.76     14.35 o 
   8   6   3      158.97      130.53     13.03 o 
  10   6   3        5.01      -11.91     11.91 o 
  12   6   3      258.31      249.56     16.27 o 
  14   6   3      276.14      293.75     23.10 o 
  16   6   3       20.85       -5.07     25.20 o 
  18   6   3       74.99      113.97     30.01 o 
  -9   7   3       37.56       54.67     46.86 o 
  -7   7   3        0.95      -24.30     24.30 o 
  -5   7   3      444.94      479.75     25.59 o 
  -3   7   3      231.33      285.81     39.28 o 
  -1   7   3      218.62      210.09     22.46 o 
   1   7   3      620.21      681.37     28.15 o 
   3   7   3       47.71       23.39     24.72 o 
   5   7   3      177.41      140.30     29.93 o 
   7   7   3       52.33       35.68     31.66 o 
 -36   0   4      404.62      403.96     41.98 o 
 -34   0   4       44.70      -10.74     33.91 o 
 -32   0   4      960.61      962.86     90.28 o 
 -30   0   4     3786.57     4122.01    100.74 o 
 -28   0   4      948.38     1013.16     44.51 o 
 -26   0   4      384.69      364.93     25.77 o 
 -24   0   4      244.63      208.46     44.73 o 
 -22   0   4     3913.81     4208.21     92.52 o 
 -20   0   4      846.59      853.31     30.46 o 
 -18   0   4     9139.14     9072.20    147.27 o 
 -16   0   4       59.75       45.66      7.65 o 
 -14   0   4        1.09       -6.63      7.03 o 
 -12   0   4     4879.80     4856.49     80.92 o 
 -10   0   4     1874.15     1699.82     31.84 o 
  -8   0   4        1.82       -4.39      4.39 o 
  -6   0   4     9020.55     9866.16    154.30 o 
  -4   0   4   333876.72   319703.97   3789.03 o 
  -2   0   4     3170.94     2884.63     43.54 o 
   0   0   4     2168.08     1943.05     40.61 o 
   2   0   4      891.84      808.42     33.13 o 
   4   0   4    17027.72    17131.68    336.18 o 
   6   0   4     3925.76     4149.63    114.31 o 
   8   0   4     8797.08     8455.45    141.31 o 
  10   0   4     8282.17     8459.61    368.90 o 
  12   0   4       32.15       39.76      5.09 o 
  14   0   4     2447.11     2345.87     49.20 o 
  16   0   4      318.96      251.89     12.02 o 
  18   0   4     1376.96     1236.44     27.12 o 
  20   0   4     1246.20     1235.88     29.05 o 
  22   0   4     1238.62     1250.60     30.98 o 
  24   0   4      428.16      410.08     27.51 o 
  26   0   4      228.51      173.84     17.00 o 
  28   0   4       46.89       91.07     22.16 o 
  30   0   4        1.78      -23.19     23.43 o 
  32   0   4       16.73       67.59     29.21 o 
  34   0   4      986.97     1355.50     67.94 o 
 -35   1   4       90.69       76.87     33.42 o 
 -33   1   4        5.81      -18.57     20.08 o 
 -31   1   4      564.49      560.14     23.17 o 
 -29   1   4     1155.48     1170.60     31.17 o 
 -27   1   4      136.36      156.90     12.62 o 
 -25   1   4     1211.27     1192.09     23.36 o 
 -23   1   4       54.87       61.87      8.95 o 
 -21   1   4      106.36       94.83      8.71 o 
 -19   1   4      233.71      233.12     11.74 o 
 -17   1   4      768.19      708.44     17.76 o 
 -15   1   4     4005.98     4173.96     55.70 o 
 -13   1   4     1646.89     1738.68     26.67 o 
 -11   1   4     1273.31     1237.11     21.02 o 
  -9   1   4     3891.00     3804.68     55.48 o 
  -7   1   4     3460.50     3399.39     44.42 o 
  -5   1   4    98733.72    99023.24   1624.87 o 
  -3   1   4    20582.53    20220.89    192.13 o 
  -1   1   4     4427.71     3983.04     55.04 o 
   1   1   4     8015.93     7851.80     98.00 o 
   3   1   4       65.03       48.35      3.60 o 
   5   1   4     2008.43     2113.27     26.88 o 
   7   1   4      603.01      641.06     11.21 o 
   9   1   4     4144.33     4204.26     46.02 o 
  11   1   4     2945.69     3174.31     35.92 o 
  13   1   4      629.61      617.82     24.39 o 
  15   1   4      811.50      741.02     12.98 o 
  17   1   4     1255.60     1250.30     18.90 o 
  19   1   4      139.91      134.16      7.73 o 
  21   1   4     5071.35     4856.77     66.79 o 
  23   1   4     2896.73     2879.56     36.84 o 
  25   1   4      465.66      437.01     16.60 o 
  27   1   4      171.11      165.89     13.65 o 
  29   1   4        5.34        8.65     18.94 o 
  31   1   4      418.54      399.05     24.58 o 
  33   1   4        0.30       17.73     35.87 o 
 -34   2   4        2.31      -24.50     40.65 o 
 -32   2   4      540.54      624.03     26.36 o 
 -30   2   4        5.69       -5.45     16.92 o 
 -28   2   4      465.92      454.36     20.12 o 
 -26   2   4      455.69      506.02     21.03 o 
 -24   2   4     1296.32     1245.81     27.04 o 
 -22   2   4      976.10     1039.71     32.60 o 
 -20   2   4      573.11      553.10     15.56 o 
 -18   2   4      299.92      306.04     12.74 o 
 -16   2   4     3917.90     3982.70     54.80 o 
 -14   2   4     2425.90     2681.62     35.57 o 
 -12   2   4      575.71      499.08     13.49 o 
 -10   2   4       72.55       53.64      5.38 o 
  -8   2   4      197.97      228.57      8.12 o 
  -6   2   4     1857.34     1579.44     23.09 o 
  -4   2   4     4172.91     4140.78     43.24 o 
  -2   2   4     3015.06     3031.41     30.89 o 
   0   2   4       54.01       77.54      4.49 o 
   2   2   4     5686.51     6180.71     66.98 o 
   4   2   4      652.96      719.96     12.51 o 
   6   2   4     5833.63     6177.80     62.54 o 
   8   2   4     2524.65     2455.62     27.80 o 
  10   2   4       30.35       27.78      3.95 o 
  12   2   4       75.03       68.59      5.32 o 
  14   2   4      200.13      213.50      8.78 o 
  16   2   4     1258.74     1344.06     20.73 o 
  18   2   4       23.15       14.05      6.48 o 
  20   2   4     1009.34      947.83     17.61 o 
  22   2   4      364.00      384.86     17.36 o 
  24   2   4      408.64      299.51     14.57 o 
  26   2   4        0.07      -13.10     13.10 o 
  28   2   4      125.82       80.17     18.11 o 
  30   2   4        3.68       15.42     19.53 o 
  32   2   4        6.08        7.75     20.00 o 
 -33   3   4      865.03      981.25     54.86 o 
 -31   3   4      282.93      270.63     21.55 o 
 -29   3   4        5.57       22.23     16.62 o 
 -27   3   4       53.72       62.68     14.54 o 
 -25   3   4      546.69      472.94     20.74 o 
 -23   3   4      985.22      964.08     23.95 o 
 -21   3   4      375.24      400.00     17.64 o 
 -19   3   4     1015.53     1024.34     20.37 o 
 -17   3   4     1366.17     1356.84     23.36 o 
 -15   3   4       12.10       19.04      7.39 o 
 -13   3   4      846.03      753.00     20.12 o 
 -11   3   4        0.90       10.74      5.72 o 
  -9   3   4       41.50       29.38      5.51 o 
  -7   3   4     5325.20     5647.57     59.20 o 
  -5   3   4       83.98       85.81      6.08 o 
  -3   3   4      427.02      397.85     10.04 o 
  -1   3   4     2529.25     2811.92     32.47 o 
   1   3   4      866.32      831.44     13.80 o 
   3   3   4        5.32        0.47      3.94 o 
   5   3   4     2453.67     2448.69     32.29 o 
   7   3   4     1090.13     1156.26     18.00 o 
   9   3   4        0.61       -5.68      5.68 o 
  11   3   4       22.55       11.70      5.89 o 
  13   3   4      227.86      261.20     10.83 o 
  15   3   4      270.26      301.73     12.55 o 
  17   3   4      141.84      161.94     10.96 o 
  19   3   4      740.84      632.62     24.94 o 
  21   3   4      849.67      810.95     26.13 o 
  23   3   4      111.12      108.95     14.26 o 
  25   3   4       89.51       60.34     13.45 o 
  27   3   4        7.81       19.29     22.31 o 
  29   3   4       57.02       60.66     24.08 o 
  31   3   4        1.22      -19.67     36.61 o 
 -30   4   4       69.37      154.99     31.48 o 
 -28   4   4       49.72       54.67     17.83 o 
 -26   4   4      375.53      314.50     19.23 o 
 -24   4   4      583.91      523.55     28.96 o 
 -22   4   4      541.48      522.14     20.45 o 
 -20   4   4      860.50      907.05     29.44 o 
 -18   4   4       98.13      105.65     11.29 o 
 -16   4   4       15.41       27.51     10.10 o 
 -14   4   4        0.71        7.55      7.65 o 
 -12   4   4     2656.24     2683.42     34.27 o 
 -10   4   4     1970.24     1994.47     26.43 o 
  -8   4   4      178.91      133.20      8.39 o 
  -6   4   4      400.76      403.46     13.38 o 
  -4   4   4      513.99      517.36     14.50 o 
  -2   4   4      998.31     1070.01     17.71 o 
   0   4   4      149.05      161.94      7.80 o 
   2   4   4     2089.92     1987.34     23.93 o 
   4   4   4      141.63      144.28      8.27 o 
   6   4   4       12.55       12.60      4.48 o 
   8   4   4        5.76       -4.65      7.84 o 
  10   4   4        1.55       -4.63      8.54 o 
  12   4   4      938.92      966.34     21.98 o 
  14   4   4     4171.92     4011.85     51.56 o 
  16   4   4     6142.67     5979.86     71.76 o 
  18   4   4      746.00      759.65     29.99 o 
  20   4   4      639.12      639.23     23.50 o 
  22   4   4      173.69      117.00     17.59 o 
  24   4   4       88.93       60.60     19.33 o 
  26   4   4        0.83        9.63     19.48 o 
  28   4   4       90.28       96.14     27.43 o 
 -25   5   4      968.49      974.85     51.36 o 
 -23   5   4     1020.81     1039.23     32.22 o 
 -21   5   4       83.17       60.81     21.66 o 
 -19   5   4      395.14      433.37     24.78 o 
 -17   5   4       53.50       35.37     13.59 o 
 -15   5   4       52.30       92.76     12.10 o 
 -13   5   4      970.26      974.80     26.11 o 
 -11   5   4      480.57      569.38     27.66 o 
  -9   5   4       29.09       34.93      9.93 o 
  -7   5   4      197.50      199.63     11.53 o 
  -5   5   4      114.18      110.69     11.57 o 
  -3   5   4      560.94      559.49     17.22 o 
  -1   5   4       34.54       38.74      9.08 o 
   1   5   4      596.52      535.99     15.76 o 
   3   5   4     6981.10     7021.72     67.96 o 
   5   5   4      170.07      166.27      9.59 o 
   7   5   4     1169.45     1085.84     20.43 o 
   9   5   4       22.55       15.60     11.87 o 
  11   5   4       76.06       87.94     12.98 o 
  13   5   4      164.76      186.02     14.60 o 
  15   5   4      111.71       63.25     15.46 o 
  17   5   4        1.13        9.62     16.85 o 
  19   5   4      202.79      192.32     21.65 o 
  21   5   4       11.59       56.80     24.77 o 
  23   5   4      114.46      103.00     25.07 o 
 -20   6   4        9.62       -6.95     26.89 o 
 -18   6   4        8.09        0.08     24.15 o 
 -16   6   4     1330.83     1352.29     36.88 o 
 -14   6   4      260.21      317.06     29.27 o 
 -12   6   4      463.01      464.41     21.22 o 
 -10   6   4      586.07      587.03     22.66 o 
  -8   6   4       26.12       32.85     14.38 o 
  -6   6   4      315.21      296.17     16.73 o 
  -4   6   4      445.38      475.52     18.56 o 
  -2   6   4      281.19      270.10     15.95 o 
   0   6   4       21.47       13.03     12.91 o 
   2   6   4      178.94      197.63     14.70 o 
   4   6   4     1424.94     1383.64     27.26 o 
   6   6   4      454.01      413.43     17.10 o 
   8   6   4        0.19       -5.61     11.29 o 
  10   6   4      464.64      499.70     26.12 o 
  12   6   4      486.81      565.45     24.68 o 
  14   6   4      134.46      155.05     26.92 o 
  16   6   4       51.27       56.64     28.31 o 
  18   6   4       69.89       31.53     38.60 o 
  -7   7   4      107.30      139.77     25.69 o 
  -5   7   4      141.79      135.14     24.04 o 
  -3   7   4      224.00      238.51     24.19 o 
  -1   7   4        4.80       26.17     21.05 o 
   1   7   4      203.57      212.19     23.56 o 
   3   7   4       20.00       18.52     31.12 o 
   5   7   4        1.90      -19.46     27.38 o 
 -35   1   5       28.37       -2.15     29.67 o 
 -33   1   5      869.76      928.25     46.26 o 
 -31   1   5      778.29      870.57     30.05 o 
 -29   1   5      840.40      876.42     28.89 o 
 -27   1   5      157.18      141.71     13.14 o 
 -25   1   5      456.68      456.48     20.86 o 
 -23   1   5        0.80        2.53      8.95 o 
 -21   1   5      372.80      382.89     14.82 o 
 -19   1   5      168.76      163.71      9.66 o 
 -17   1   5      541.64      473.34     19.13 o 
 -15   1   5      464.14      512.65     13.46 o 
 -13   1   5     1408.01     1435.40     23.98 o 
 -11   1   5     3074.94     3016.43     46.78 o 
  -9   1   5      465.16      458.70     10.92 o 
  -7   1   5     8150.67     8075.52     91.45 o 
  -5   1   5       24.44       24.84      3.76 o 
  -3   1   5     7534.97     7419.64     64.89 o 
  -1   1   5     4109.08     3677.80     37.82 o 
   1   1   5        2.64        8.68      3.26 o 
   3   1   5      672.71      730.02     13.90 o 
   5   1   5       27.11       15.29      3.70 o 
   7   1   5     7260.70     7813.12     89.54 o 
   9   1   5    15613.78    17359.35    292.66 o 
  11   1   5     1227.34     1475.04     27.15 o 
  13   1   5       93.52       85.06      6.25 o 
  15   1   5       46.62       73.45      5.84 o 
  17   1   5      467.39      453.47     13.18 o 
  19   1   5     3452.97     3455.79     49.51 o 
  21   1   5     4520.58     4407.30     61.98 o 
  23   1   5     1623.90     1613.44     30.60 o 
  25   1   5      283.51      259.69     18.43 o 
  27   1   5       83.81       79.28     15.13 o 
  29   1   5      239.67      252.03     22.79 o 
  31   1   5       74.04       87.47     20.46 o 
  33   1   5       36.67       96.59     24.77 o 
 -34   2   5       16.27      100.54     30.70 o 
 -32   2   5       62.47       70.52     24.20 o 
 -30   2   5      273.36      303.05     18.60 o 
 -28   2   5      257.16      294.53     18.53 o 
 -26   2   5      138.33      142.40     17.34 o 
 -24   2   5      668.73      676.08     23.65 o 
 -22   2   5       19.61       37.11      9.37 o 
 -20   2   5      748.01      738.05     18.84 o 
 -18   2   5      647.94      660.82     15.98 o 
 -16   2   5        0.29        7.85      5.79 o 
 -14   2   5     1341.81     1369.78     22.26 o 
 -12   2   5      182.73      221.59      9.22 o 
 -10   2   5     1673.20     1851.53     25.92 o 
  -8   2   5     2525.03     2529.32     37.13 o 
  -6   2   5      382.57      298.42      9.61 o 
  -4   2   5     1328.48     1335.69     21.31 o 
  -2   2   5     1168.58     1274.60     15.88 o 
   0   2   5     3752.64     4078.38     43.31 o 
   2   2   5     3576.20     3887.88     41.29 o 
   4   2   5       39.24       31.24      4.18 o 
   6   2   5      217.97      220.03     10.13 o 
   8   2   5     9090.35    10188.99    115.06 o 
  10   2   5      692.39      682.75     11.52 o 
  12   2   5     1567.18     1569.70     20.02 o 
  14   2   5      376.92      426.85     10.54 o 
  16   2   5      232.31      236.68      9.20 o 
  18   2   5     2290.56     2307.88     29.12 o 
  20   2   5     1126.91     1180.36     24.26 o 
  22   2   5        8.71       -0.22      9.67 o 
  24   2   5      488.58      461.12     18.47 o 
  26   2   5      935.97      892.31     34.02 o 
  28   2   5        0.02      -17.24     17.24 o 
  30   2   5       27.58        8.68     22.59 o 
  32   2   5      150.83      143.51     27.56 o 
 -33   3   5      671.93      749.25     84.23 o 
 -31   3   5      227.70      243.26     29.63 o 
 -29   3   5       31.90       35.97     17.55 o 
 -27   3   5       77.40       94.83     18.16 o 
 -25   3   5      465.26      446.39     21.91 o 
 -23   3   5      564.69      562.09     20.99 o 
 -21   3   5      697.50      667.44     20.67 o 
 -19   3   5     1819.53     1810.11     28.83 o 
 -17   3   5        6.50       18.82      7.92 o 
 -15   3   5       16.39       17.74      7.33 o 
 -13   3   5       82.61       76.02      7.37 o 
 -11   3   5     1662.81     1618.57     21.45 o 
  -9   3   5      675.06      675.50     14.87 o 
  -7   3   5        5.14       11.72      5.62 o 
  -5   3   5      321.60      276.42     10.60 o 
  -3   3   5     1282.66     1179.46     16.44 o 
  -1   3   5     7584.34     7847.19     74.93 o 
   1   3   5     1064.51     1166.06     16.67 o 
   3   3   5       27.47       49.66      7.26 o 
   5   3   5      964.05     1088.18     17.63 o 
   7   3   5     2350.40     2487.25     30.41 o 
   9   3   5      544.51      555.45     13.12 o 
  11   3   5     1569.11     1510.41     21.85 o 
  13   3   5     1099.97     1125.15     18.85 o 
  15   3   5        0.24        1.65      8.17 o 
  17   3   5        0.21        3.73      9.40 o 
  19   3   5       11.41        7.86      9.39 o 
  21   3   5      663.58      619.87     21.43 o 
  23   3   5       53.60       28.60     16.05 o 
  25   3   5       22.07       23.42     16.65 o 
  27   3   5       39.98       73.73     22.95 o 
  29   3   5       27.57        8.70     45.78 o 
  31   3   5      151.78      188.27     31.66 o 
 -30   4   5      107.77       43.39     48.04 o 
 -28   4   5      124.08      140.75     19.56 o 
 -26   4   5       44.66       59.21     18.33 o 
 -24   4   5       46.61       43.21     14.40 o 
 -22   4   5       31.44       25.03     15.19 o 
 -20   4   5        0.07        3.15     13.90 o 
 -18   4   5     1819.59     1839.43     36.17 o 
 -16   4   5      672.91      615.45     18.45 o 
 -14   4   5      203.95      185.09     11.20 o 
 -12   4   5      748.26      754.45     19.41 o 
 -10   4   5     2373.79     2242.50     31.84 o 
  -8   4   5      313.80      330.76     14.51 o 
  -6   4   5      170.64      177.37      9.80 o 
  -4   4   5     1558.74     1528.25     21.86 o 
  -2   4   5     1403.59     1366.85     21.12 o 
   0   4   5       22.85       10.93      6.25 o 
   2   4   5       17.37       15.58      6.72 o 
   4   4   5      550.48      549.62     16.58 o 
   6   4   5      691.15      610.14     18.44 o 
   8   4   5        6.04        7.38      9.42 o 
  10   4   5     1987.14     1926.57     31.00 o 
  12   4   5     5191.45     5224.90     58.99 o 
  14   4   5        1.52       -0.57     10.64 o 
  16   4   5        1.92       26.04     13.29 o 
  18   4   5      786.02      715.82     28.03 o 
  20   4   5        5.61      -17.64     17.64 o 
  22   4   5      289.83      323.88     19.79 o 
  24   4   5      139.39      122.69     18.11 o 
  26   4   5      180.25      258.64     22.31 o 
  28   4   5       11.95       15.22     34.52 o 
 -25   5   5      420.32      467.42     41.98 o 
 -23   5   5      445.33      419.17     21.82 o 
 -21   5   5      495.26      508.40     23.52 o 
 -19   5   5       90.30      110.66     15.13 o 
 -17   5   5       78.08       89.36     14.10 o 
 -15   5   5       70.88       30.58     16.48 o 
 -13   5   5        4.17       -9.47     15.74 o 
 -11   5   5     3516.38     3682.11     47.74 o 
  -9   5   5      852.66      784.17     20.03 o 
  -7   5   5       67.56       72.85      9.95 o 
  -5   5   5      287.76      293.81     12.64 o 
  -3   5   5       48.14       39.68     10.79 o 
  -1   5   5      161.70      162.63     11.61 o 
   1   5   5     2199.07     1980.01     28.07 o 
   3   5   5        3.87       -0.18      7.76 o 
   5   5   5     2270.71     2260.30     29.98 o 
   7   5   5       53.78       59.76     12.26 o 
   9   5   5      798.63      790.78     26.27 o 
  11   5   5     1867.04     1877.94     33.34 o 
  13   5   5      106.07       88.22     14.56 o 
  15   5   5     1204.49     1092.33     50.67 o 
  17   5   5       18.67       18.47     19.87 o 
  19   5   5      524.46      576.08     30.12 o 
  21   5   5        4.46       58.65     22.49 o 
  23   5   5       30.81       12.48     26.84 o 
 -18   6   5      792.12      853.97     46.21 o 
 -16   6   5       93.24      147.76     23.29 o 
 -14   6   5      181.77      179.32     20.70 o 
 -12   6   5      264.17      248.08     19.96 o 
 -10   6   5      387.15      379.71     20.71 o 
  -8   6   5      230.34      286.14     16.32 o 
  -6   6   5       43.74       32.66     13.36 o 
  -4   6   5       27.05        8.47     12.94 o 
  -2   6   5       10.60       11.90     12.91 o 
   0   6   5       98.06      116.20     13.46 o 
   2   6   5     1239.78     1113.76     25.64 o 
   4   6   5      212.78      213.32     13.58 o 
   6   6   5      166.76      178.37     17.82 o 
   8   6   5       27.12       27.98     17.59 o 
  10   6   5        1.39       -7.12     17.80 o 
  12   6   5        0.55      -17.96     17.96 o 
  14   6   5        1.83       -0.43     29.45 o 
  16   6   5      407.25      443.56     34.76 o 
  -3   7   5      432.55      487.38     31.11 o 
  -1   7   5      747.53      782.01     89.05 o 
   1   7   5       49.62       25.50     28.92 o 
 -34   0   6     1198.06     1144.83     56.02 o 
 -32   0   6     5864.06     5848.99    302.72 o 
 -30   0   6     3076.54     3178.95     71.40 o 
 -28   0   6      571.48      609.28     33.12 o 
 -26   0   6      118.51      128.10     17.22 o 
 -24   0   6     1886.15     1849.49     44.61 o 
 -22   0   6     1966.34     1869.24     53.88 o 
 -20   0   6      319.76      335.97     20.34 o 
 -18   0   6     1689.46     1646.01     36.95 o 
 -16   0   6     1009.78     1101.10     32.54 o 
 -14   0   6     2894.53     2852.96     56.29 o 
 -12   0   6       15.20       76.66     16.57 o 
 -10   0   6      947.01      975.18     22.79 o 
  -8   0   6     7691.99     8397.35    116.71 o 
  -6   0   6      138.28      118.53      7.32 o 
  -4   0   6     2045.83     1674.77     35.30 o 
  -2   0   6      485.47      472.90     11.51 o 
   0   0   6    11160.43    11150.47    178.36 o 
   2   0   6     2043.79     1928.83     36.02 o 
   4   0   6      201.93      214.02     15.09 o 
   6   0   6     1105.93     1172.27     56.32 o 
   8   0   6    13280.04    14686.71    399.24 o 
  10   0   6    13323.50    14955.41    304.82 o 
  12   0   6     1916.50     2024.73     32.64 o 
  14   0   6      124.83      129.62      9.28 o 
  16   0   6      888.87      931.39     31.15 o 
  18   0   6       25.07       38.82     17.74 o 
  20   0   6     1191.36     1174.68     41.74 o 
  22   0   6      165.27      142.44     18.22 o 
  24   0   6      253.30      147.43     15.44 o 
  26   0   6       84.73      102.50     19.81 o 
  28   0   6       38.41       56.32     29.82 o 
  30   0   6        0.33       21.99     25.45 o 
  32   0   6      125.84      122.09     31.56 o 
 -35   1   6      174.28      271.68     59.64 o 
 -33   1   6      128.45      115.71     18.94 o 
 -31   1   6       88.09       92.63     16.13 o 
 -29   1   6       89.79      102.84     14.31 o 
 -27   1   6      290.44      266.45     15.57 o 
 -25   1   6       28.90       22.81     11.22 o 
 -23   1   6     1923.45     2002.27     35.25 o 
 -21   1   6       85.04       93.49     10.08 o 
 -19   1   6     1464.52     1502.87     29.88 o 
 -17   1   6      426.38      451.47     12.81 o 
 -15   1   6        7.28       10.29      6.56 o 
 -13   1   6       99.46      121.68      8.08 o 
 -11   1   6     2814.72     2666.54     34.91 o 
  -9   1   6     6358.83     6244.27     67.38 o 
  -7   1   6     1117.44     1094.18     14.72 o 
  -5   1   6     1435.87     1530.48     20.19 o 
  -3   1   6      394.45      376.46      6.41 o 
  -1   1   6        1.99        4.42      2.83 o 
   1   1   6      623.83      652.41     13.58 o 
   3   1   6      142.80      112.92      5.93 o 
   5   1   6     1663.12     1472.23     23.60 o 
   7   1   6      464.81      459.26     11.80 o 
   9   1   6       63.92       58.40      6.95 o 
  11   1   6      321.92      373.79     15.09 o 
  13   1   6       55.64       52.11      6.87 o 
  15   1   6     1303.34     1294.93     24.45 o 
  17   1   6       15.53       10.38      6.19 o 
  19   1   6       13.50       17.52      8.29 o 
  21   1   6     6261.14     5905.25     79.68 o 
  23   1   6     1151.71      943.52     29.88 o 
  25   1   6      397.23      425.01     23.95 o 
  27   1   6       13.46       13.06     14.01 o 
  29   1   6       30.21       42.11     17.19 o 
  31   1   6      133.06      106.66     25.80 o 
  33   1   6      310.84      340.65     29.60 o 
 -34   2   6      708.62      790.83     67.92 o 
 -32   2   6       15.62       13.98     26.62 o 
 -30   2   6        0.00      -15.78     18.09 o 
 -28   2   6       49.38       76.28     15.44 o 
 -26   2   6     2213.39     2235.83     44.67 o 
 -24   2   6      483.90      513.24     21.00 o 
 -22   2   6      704.76      701.93     21.28 o 
 -20   2   6       80.74       88.57      9.39 o 
 -18   2   6        2.31       -0.10      6.82 o 
 -16   2   6       21.30       34.42      7.38 o 
 -14   2   6      606.88      603.74     15.76 o 
 -12   2   6     3883.13     4116.16     64.61 o 
 -10   2   6     1717.43     1781.18     24.70 o 
  -8   2   6     8504.05     8813.84     94.16 o 
  -6   2   6     9832.81    10115.72    106.70 o 
  -4   2   6      510.99      416.18      9.88 o 
  -2   2   6       13.34        7.69      4.63 o 
   0   2   6     1992.14     2226.35     25.80 o 
   2   2   6     1415.62     1546.59     19.28 o 
   4   2   6      725.70      710.09     11.75 o 
   6   2   6      878.74      942.46     17.36 o 
   8   2   6      831.47      974.77     18.16 o 
  10   2   6       38.48       40.43      5.96 o 
  12   2   6     1393.66     1457.29     21.07 o 
  14   2   6     1269.79     1202.09     18.99 o 
  16   2   6       67.77       62.57      6.31 o 
  18   2   6     4752.32     4663.06     60.82 o 
  20   2   6     6653.65     6588.72     82.29 o 
  22   2   6       77.72       84.57     14.73 o 
  24   2   6      361.98      263.01     16.48 o 
  26   2   6        3.69        1.75     19.36 o 
  28   2   6       87.06      105.69     24.04 o 
  30   2   6       21.73        6.50     28.25 o 
  32   2   6        2.67      -32.36     34.91 o 
 -31   3   6        0.15       -2.71     21.60 o 
 -29   3   6       46.47       28.83     18.30 o 
 -27   3   6      283.18      312.03     19.31 o 
 -25   3   6      621.62      672.50     25.70 o 
 -23   3   6      262.15      257.27     17.26 o 
 -21   3   6      629.08      639.22     20.71 o 
 -19   3   6       15.50       24.37      9.40 o 
 -17   3   6      203.97      252.99     16.05 o 
 -15   3   6      103.26      101.51      8.56 o 
 -13   3   6      635.35      612.82     16.51 o 
 -11   3   6     1090.43     1107.42     19.23 o 
  -9   3   6      171.75      231.35     10.16 o 
  -7   3   6      265.75      253.75      9.85 o 
  -5   3   6      120.01      125.08      7.18 o 
  -3   3   6      718.77      826.96     15.31 o 
  -1   3   6      134.21      175.30      6.62 o 
   1   3   6      232.94      308.54     12.25 o 
   3   3   6       32.80       53.65      6.61 o 
   5   3   6      211.24      229.18     12.14 o 
   7   3   6      578.14      629.42     14.89 o 
   9   3   6        3.71        9.51      6.57 o 
  11   3   6     1587.21     1640.03     23.24 o 
  13   3   6     2173.15     2054.87     27.49 o 
  15   3   6      569.83      516.86     23.57 o 
  17   3   6        4.94       -4.04      7.63 o 
  19   3   6      156.96      130.35     15.01 o 
  21   3   6      503.25      490.69     23.41 o 
  23   3   6      330.02      297.66     16.43 o 
  25   3   6       61.09       36.50     16.73 o 
  27   3   6        7.87       61.51     22.85 o 
  29   3   6        0.00        9.79     32.91 o 
 -28   4   6      215.59      260.32     26.10 o 
 -26   4   6       36.43       38.80     18.99 o 
 -24   4   6      181.70      184.50     20.25 o 
 -22   4   6        6.17       13.64     13.64 o 
 -20   4   6       22.32       29.87     11.49 o 
 -18   4   6      222.18      222.03     13.15 o 
 -16   4   6       47.63       43.32     10.36 o 
 -14   4   6      328.80      328.08     14.14 o 
 -12   4   6     2171.96     2101.23     31.57 o 
 -10   4   6     3411.25     3315.38     61.17 o 
  -8   4   6      253.82      272.30     12.01 o 
  -6   4   6      381.87      403.73     14.82 o 
  -4   4   6        6.51       14.91      7.82 o 
  -2   4   6     2008.86     1986.81     25.82 o 
   0   4   6        0.05        1.52      5.94 o 
   2   4   6     1340.18     1363.85     24.55 o 
   4   4   6       36.75       58.43     11.18 o 
   6   4   6      122.34      111.93     11.84 o 
   8   4   6       31.77       24.90      9.23 o 
  10   4   6      515.37      486.66     18.03 o 
  12   4   6       53.80       52.89      9.91 o 
  14   4   6     1297.52     1254.28     24.17 o 
  16   4   6       61.08       42.70     12.37 o 
  18   4   6      270.72      258.36     19.48 o 
  20   4   6      115.98      180.90     16.81 o 
  22   4   6       28.34       11.08     15.28 o 
  24   4   6      107.95      164.12     18.90 o 
  26   4   6      487.33      505.90     35.55 o 
 -25   5   6      778.54      743.65     42.01 o 
 -23   5   6      186.27      212.88     24.15 o 
 -21   5   6       30.95       54.34     15.93 o 
 -19   5   6       40.08       29.44     20.16 o 
 -17   5   6       42.25       31.83     17.26 o 
 -15   5   6       62.39       32.85     14.82 o 
 -13   5   6       70.75       74.15     13.91 o 
 -11   5   6      780.33      715.78     25.01 o 
  -9   5   6       21.40       29.27     12.30 o 
  -7   5   6        0.39        1.86     10.66 o 
  -5   5   6       41.66       48.56     10.01 o 
  -3   5   6       55.35       65.86      9.62 o 
  -1   5   6      128.90      106.57      9.86 o 
   1   5   6      266.37      250.24     12.03 o 
   3   5   6       12.06        8.41     11.29 o 
   5   5   6      130.35      132.80     13.47 o 
   7   5   6       15.43       10.36     14.82 o 
   9   5   6       71.37       70.42     13.55 o 
  11   5   6       38.28       31.36     18.02 o 
  13   5   6      317.93      347.29     20.90 o 
  15   5   6       26.74       33.33     15.82 o 
  17   5   6      125.17       95.43     21.93 o 
  19   5   6       12.27       13.20     19.90 o 
  21   5   6        0.15       20.34     23.27 o 
  23   5   6      350.46      371.08     76.20 o 
 -18   6   6        0.13       -3.41     29.19 o 
 -16   6   6      626.64      559.09     31.24 o 
 -14   6   6       29.82       17.30     21.17 o 
 -12   6   6        5.43       34.63     19.36 o 
 -10   6   6       56.17       72.38     17.66 o 
  -8   6   6      315.39      346.37     16.48 o 
  -6   6   6      168.92      188.68     14.80 o 
  -4   6   6      439.40      495.67     19.64 o 
  -2   6   6      990.18      967.59     28.23 o 
   0   6   6     1003.68      983.35     32.36 o 
   2   6   6      608.32      543.01     18.81 o 
   4   6   6       53.61       47.05     19.32 o 
   6   6   6       60.25       49.53     18.86 o 
   8   6   6       23.63       -3.56     19.72 o 
  10   6   6       23.69        8.02     19.90 o 
  12   6   6       20.34       23.65     24.16 o 
  14   6   6        0.00      -24.59     24.59 o 
  16   6   6        1.78        5.26     34.72 o 
 -35   1   7      163.17      115.96     56.32 o 
 -33   1   7       17.98       40.43     20.01 o 
 -31   1   7     1186.91     1260.35     38.43 o 
 -29   1   7        0.18       23.91     14.02 o 
 -27   1   7      241.91      237.64     14.98 o 
 -25   1   7      171.98      165.40     12.47 o 
 -23   1   7        3.28        6.00     11.09 o 
 -21   1   7        9.82        1.52      9.27 o 
 -19   1   7     1106.59     1191.83     36.69 o 
 -17   1   7      121.12      144.26     11.75 o 
 -15   1   7     1646.70     1759.94     26.98 o 
 -13   1   7       75.85       72.83      6.55 o 
 -11   1   7     2461.91     2322.10     29.62 o 
  -9   1   7    11233.03    11860.83    123.88 o 
  -7   1   7    23482.92    24300.59    231.24 o 
  -5   1   7      823.38      793.22     11.85 o 
  -3   1   7      273.44      261.60      7.67 o 
  -1   1   7       88.91       76.78      4.61 o 
   1   1   7     1660.95     1670.73     21.43 o 
   3   1   7     4870.13     5060.22     60.45 o 
   5   1   7      233.46      311.20     11.40 o 
   7   1   7      790.73      973.42     20.46 o 
   9   1   7      331.92      325.45     11.87 o 
  11   1   7     2994.15     2992.17     48.02 o 
  13   1   7     2616.80     2759.61     47.38 o 
  15   1   7      355.86      396.88     15.48 o 
  17   1   7     4017.77     4145.76     53.28 o 
  19   1   7      470.65      457.56     19.95 o 
  21   1   7       11.56        8.28     13.64 o 
  23   1   7     1469.37     1106.64     23.77 o 
  25   1   7       11.37       35.08     12.01 o 
  27   1   7        0.80       14.58     16.64 o 
  29   1   7       14.18       -8.77     20.18 o 
  31   1   7       95.01      117.38     23.10 o 
 -34   2   7       34.90       72.89     66.26 o 
 -32   2   7       47.48       80.83     20.73 o 
 -30   2   7       16.09       22.79     16.92 o 
 -28   2   7     2468.01     2482.18     44.76 o 
 -26   2   7      250.28      266.64     15.36 o 
 -24   2   7      281.66      256.40     16.11 o 
 -22   2   7     1035.83     1080.39     29.18 o 
 -20   2   7      888.62      822.53     19.25 o 
 -18   2   7      146.53      155.01      9.81 o 
 -16   2   7        6.66       15.22      7.30 o 
 -14   2   7     2126.74     2083.32     29.89 o 
 -12   2   7      886.39      912.03     14.91 o 
 -10   2   7      628.19      566.69     13.40 o 
  -8   2   7     9503.99     9743.25    103.28 o 
  -6   2   7     2845.79     2933.40     35.33 o 
  -4   2   7      493.72      515.76     10.41 o 
  -2   2   7     5882.59     5858.36     76.51 o 
   0   2   7       29.61       53.11      4.77 o 
   2   2   7     1146.05     1115.94     15.54 o 
   4   2   7     8974.16     9369.34    100.19 o 
   6   2   7     1496.68     1460.42     23.18 o 
   8   2   7      736.77      802.92     16.10 o 
  10   2   7      333.61      313.05     12.89 o 
  12   2   7       14.19        0.00      7.90 o 
  14   2   7     1973.65     1938.03     29.63 o 
  16   2   7       59.54       71.29      8.42 o 
  18   2   7      124.46      124.08     13.24 o 
  20   2   7     5575.88     5273.78     68.61 o 
  22   2   7        8.85      -12.18     12.18 o 
  24   2   7      120.13      146.38     25.90 o 
  26   2   7      213.48      211.26     32.61 o 
  28   2   7       66.82      116.79     31.56 o 
  30   2   7      225.94      228.00     34.91 o 
 -31   3   7        0.78      -22.25     36.93 o 
 -29   3   7      258.63      252.68     23.73 o 
 -27   3   7     1738.74     1579.12     48.77 o 
 -25   3   7      145.68      136.09     16.41 o 
 -23   3   7        9.68       -6.02     12.13 o 
 -21   3   7        0.43       11.32     10.50 o 
 -19   3   7       50.52       47.56      9.67 o 
 -17   3   7        1.18       -1.08      8.73 o 
 -15   3   7     1924.31     1919.09     30.20 o 
 -13   3   7      896.18      835.85     20.37 o 
 -11   3   7      729.73      746.00     17.94 o 
  -9   3   7      175.56      139.62      7.93 o 
  -7   3   7      364.21      341.51     12.68 o 
  -5   3   7      633.28      609.56     14.15 o 
  -3   3   7       75.94       98.20      6.73 o 
  -1   3   7      194.15      184.55      7.76 o 
   1   3   7      301.85      328.19     12.85 o 
   3   3   7      184.52      217.79      9.38 o 
   5   3   7      123.80      145.03      7.78 o 
   7   3   7        3.99        2.99      9.20 o 
   9   3   7      319.01      368.20     12.58 o 
  11   3   7     2925.96     2899.49     35.39 o 
  13   3   7    12172.55    11926.91    119.79 o 
  15   3   7      226.18      194.12      9.97 o 
  17   3   7      240.79      219.13     12.71 o 
  19   3   7      118.14       98.01     12.17 o 
  21   3   7      870.43      948.58     26.55 o 
  23   3   7        4.14       -4.83     19.19 o 
  25   3   7       55.04       63.81     23.41 o 
  27   3   7      326.10      303.46     46.54 o 
  29   3   7       28.98       32.86     42.17 o 
 -28   4   7       56.34      109.43     40.95 o 
 -26   4   7      181.62      152.27     21.64 o 
 -24   4   7       93.66      105.38     15.80 o 
 -22   4   7      723.15      732.91     26.52 o 
 -20   4   7      171.12      171.60     13.30 o 
 -18   4   7      620.48      553.83     22.27 o 
 -16   4   7     2097.83     2143.49     35.53 o 
 -14   4   7      271.34      272.12     13.71 o 
 -12   4   7      233.17      266.07     14.64 o 
 -10   4   7       31.04       16.06     10.63 o 
  -8   4   7     1226.86     1198.27     23.01 o 
  -6   4   7      210.79      168.07     10.31 o 
  -4   4   7       99.93      110.74      9.08 o 
  -2   4   7       21.79       18.14      5.80 o 
   0   4   7     4717.27     4600.23     65.03 o 
   2   4   7     4442.81     4344.34     59.11 o 
   4   4   7     2601.14     2559.91     40.73 o 
   6   4   7     1688.02     1647.36     29.39 o 
   8   4   7     1264.27     1301.07     28.98 o 
  10   4   7     2424.28     2491.93     41.03 o 
  12   4   7       91.07      134.30     12.26 o 
  14   4   7     1009.47      892.97     25.68 o 
  16   4   7      265.84      251.20     15.13 o 
  18   4   7      626.91      683.12     29.24 o 
  20   4   7        0.09        4.48     20.00 o 
  22   4   7       69.71       90.29     19.59 o 
  24   4   7       39.65       47.54     30.60 o 
  26   4   7      883.34     1054.88     61.58 o 
 -23   5   7        2.35       29.26     24.79 o 
 -21   5   7        6.97       11.22     22.11 o 
 -19   5   7       51.88       25.47     20.59 o 
 -17   5   7       91.32       83.09     17.54 o 
 -15   5   7        5.71        5.66     16.21 o 
 -13   5   7     1453.52     1307.33     30.30 o 
 -11   5   7      467.93      487.47     20.91 o 
  -9   5   7        3.56       23.80     12.05 o 
  -7   5   7     1244.34     1278.73     35.74 o 
  -5   5   7      678.03      659.92     32.30 o 
  -3   5   7       22.36       45.08     13.29 o 
  -1   5   7      504.42      467.77     20.67 o 
   1   5   7      196.96      244.89     15.18 o 
   3   5   7     2080.95     1896.07     35.72 o 
   5   5   7      110.88      173.05     15.50 o 
   7   5   7     1153.95     1172.43     36.38 o 
   9   5   7      830.73      898.58     35.75 o 
  11   5   7       90.12      120.79     20.41 o 
  13   5   7       98.23       91.27     18.00 o 
  15   5   7       62.75       55.94     18.49 o 
  17   5   7      310.04      293.15     25.10 o 
  19   5   7       30.78       17.88     25.88 o 
  21   5   7       71.73      110.60     29.26 o 
 -16   6   7       28.75       35.77     26.42 o 
 -14   6   7      259.29      252.16     26.23 o 
 -12   6   7        7.67        0.92     18.53 o 
 -10   6   7       17.47       10.24     17.52 o 
  -8   6   7        7.06       20.65     16.29 o 
  -6   6   7       65.53       66.67     16.32 o 
  -4   6   7      979.72      956.91     24.74 o 
  -2   6   7      240.97      246.50     16.25 o 
   0   6   7       78.22      144.22     22.14 o 
   2   6   7       37.80       69.71     19.15 o 
   4   6   7       50.52       83.50     18.86 o 
   6   6   7      622.20      666.93     27.21 o 
   8   6   7       37.60       53.02     21.40 o 
  10   6   7      610.28      691.38     31.64 o 
  12   6   7       43.50       57.96     29.11 o 
  14   6   7       50.55        0.07     29.56 o 
 -34   0   8       66.99      -53.01     53.01 o 
 -32   0   8      505.37      550.34     46.68 o 
 -30   0   8       28.44       55.05     30.19 o 
 -28   0   8      287.01      276.69     24.72 o 
 -26   0   8      980.03     1062.87     39.41 o 
 -24   0   8        7.08       48.11     19.12 o 
 -22   0   8      712.32      640.81     72.89 o 
 -20   0   8      792.71      724.73     33.91 o 
 -18   0   8     2314.60     2556.53     52.19 o 
 -16   0   8     2319.04     2419.06     49.30 o 
 -14   0   8     1031.09      994.48     26.64 o 
 -12   0   8        0.83        3.31      7.32 o 
 -10   0   8     2064.75     1748.46     31.41 o 
  -8   0   8     3585.33     3526.61    138.29 o 
  -6   0   8     1820.04     1667.80     28.81 o 
  -4   0   8     1338.26     1281.25     20.22 o 
  -2   0   8       70.52       68.83     12.32 o 
   0   0   8      173.20      125.63      9.64 o 
   2   0   8     1774.19     1770.84     35.46 o 
   4   0   8     1143.49     1127.67     36.45 o 
   6   0   8     4288.02     4213.09     93.71 o 
   8   0   8      381.01      298.19     29.82 o 
  10   0   8       39.79       34.64     19.88 o 
  12   0   8      555.77      576.76     17.89 o 
  14   0   8     5132.89     5045.33     74.87 o 
  16   0   8    16395.57    16568.82    261.57 o 
  18   0   8      693.17      655.90     21.99 o 
  20   0   8      429.88      379.44     29.30 o 
  22   0   8      108.63      165.18     23.19 o 
  24   0   8       78.71      113.91     17.45 o 
  26   0   8      600.77      557.44     36.26 o 
  28   0   8       15.90       41.65     29.82 o 
  30   0   8     1297.77     1590.02     62.05 o 
 -33   1   8      442.40      474.81     26.98 o 
 -31   1   8      230.22      236.29     19.31 o 
 -29   1   8      511.32      474.93     22.16 o 
 -27   1   8      975.02      974.85     28.84 o 
 -25   1   8      377.44      375.10     17.28 o 
 -23   1   8      666.25      597.53     21.73 o 
 -21   1   8      620.11      627.41     19.64 o 
 -19   1   8     1458.73     1556.70     34.84 o 
 -17   1   8       78.75       82.97      9.11 o 
 -15   1   8       49.80       36.51      6.82 o 
 -13   1   8     1896.19     1958.40     23.71 o 
 -11   1   8     5461.83     5601.85     54.65 o 
  -9   1   8    26049.13    28159.77    285.57 o 
  -7   1   8     4193.07     4215.36     41.38 o 
  -5   1   8      950.50     1041.43     13.81 o 
  -3   1   8      177.30      174.12      6.42 o 
  -1   1   8     3205.05     3239.43     32.68 o 
   1   1   8     1435.05     1475.17     16.74 o 
   3   1   8     2421.49     2439.27     36.97 o 
   5   1   8     1212.67     1314.69     25.99 o 
   7   1   8     1254.40     1380.02     24.69 o 
   9   1   8       39.26       29.87      6.74 o 
  11   1   8     1672.99     1654.23     28.83 o 
  13   1   8      172.61      210.69     11.63 o 
  15   1   8      277.52      304.28     21.71 o 
  17   1   8     3949.14     3832.16     56.92 o 
  19   1   8     1041.35      940.17     28.88 o 
  21   1   8       93.26      116.09      9.67 o 
  23   1   8      132.13       92.39     11.25 o 
  25   1   8       23.25        1.41     15.06 o 
  27   1   8      118.09      158.75     19.61 o 
  29   1   8      885.77     1022.88     51.65 o 
  31   1   8        1.83       -2.80     22.55 o 
 -32   2   8       29.59       12.21     30.49 o 
 -30   2   8      220.65      218.94     20.06 o 
 -28   2   8      533.21      502.45     21.55 o 
 -26   2   8      163.61      190.39     16.41 o 
 -24   2   8      178.58      167.45     13.24 o 
 -22   2   8        6.96       -2.06     10.21 o 
 -20   2   8       92.18       89.38     14.10 o 
 -18   2   8       28.26       31.68      8.71 o 
 -16   2   8       53.64       59.16      7.82 o 
 -14   2   8        0.95       -3.26      5.79 o 
 -12   2   8     1889.13     1935.49     29.56 o 
 -10   2   8     3660.16     3815.73     45.65 o 
  -8   2   8     7692.34     7613.02     82.50 o 
  -6   2   8        7.72        0.71      5.45 o 
  -4   2   8     1689.29     1760.16     26.96 o 
  -2   2   8     1546.72     1619.45     22.52 o 
   0   2   8       17.82       27.38      5.20 o 
   2   2   8       18.85       33.45      4.81 o 
   4   2   8     1995.84     2104.86     30.54 o 
   6   2   8     2594.89     2459.20     37.54 o 
   8   2   8       84.92       66.50      6.56 o 
  10   2   8        0.74        0.98     11.19 o 
  12   2   8       32.22       39.46     10.57 o 
  14   2   8      968.54      921.30     24.16 o 
  16   2   8       11.80       18.55     11.33 o 
  18   2   8       14.30       14.15     10.49 o 
  20   2   8      162.97      111.31     14.39 o 
  22   2   8      117.31      108.58     14.95 o 
  24   2   8       89.05       74.13     16.76 o 
  26   2   8        7.55      -21.12     21.44 o 
  28   2   8       71.10       73.83     22.53 o 
  30   2   8       38.60       49.29     23.78 o 
 -31   3   8        1.97      -25.53     39.62 o 
 -29   3   8      305.19      279.33     21.68 o 
 -27   3   8      351.66      317.67     38.46 o 
 -25   3   8        1.37      -13.49     15.82 o 
 -23   3   8      172.54      166.87     14.11 o 
 -21   3   8     1515.77     1516.30     28.72 o 
 -19   3   8      245.29      261.13     14.37 o 
 -17   3   8      212.66      235.03     13.33 o 
 -15   3   8      750.40      749.31     19.98 o 
 -13   3   8     1039.70      997.70     22.52 o 
 -11   3   8      469.44      490.98     20.52 o 
  -9   3   8       21.55       15.71      6.80 o 
  -7   3   8        7.84       20.99      6.18 o 
  -5   3   8       55.29       78.96      8.30 o 
  -3   3   8       22.37       13.02      6.96 o 
  -1   3   8      405.68      401.44     11.18 o 
   1   3   8     1120.83     1123.55     18.07 o 
   3   3   8       89.13      106.11      7.51 o 
   5   3   8        9.56        3.71      6.42 o 
   7   3   8       36.52       42.13      6.91 o 
   9   3   8      118.81      107.60     11.45 o 
  11   3   8     1355.10     1219.74     20.02 o 
  13   3   8      435.32      494.76     15.95 o 
  15   3   8      902.99      915.30     18.18 o 
  17   3   8      271.39      257.24     13.76 o 
  19   3   8       77.32       37.80     11.21 o 
  21   3   8        1.44       -5.18     17.48 o 
  23   3   8      187.16      200.64     22.95 o 
  25   3   8        0.02      -22.13     22.13 o 
  27   3   8      127.70       90.26     26.84 o 
 -28   4   8        5.23       21.57     32.91 o 
 -26   4   8       12.17       10.67     22.68 o 
 -24   4   8      228.51      202.46     16.78 o 
 -22   4   8       88.96      125.66     15.95 o 
 -20   4   8        0.03       22.34     15.03 o 
 -18   4   8        1.41       -1.80     12.72 o 
 -16   4   8      928.53     1024.78     29.89 o 
 -14   4   8     1116.43     1084.64     24.54 o 
 -12   4   8       12.66       10.78     10.05 o 
 -10   4   8      507.87      526.53     18.69 o 
  -8   4   8     1148.31     1197.20     24.84 o 
  -6   4   8      891.38      851.60     18.98 o 
  -4   4   8      682.21      680.56     16.28 o 
  -2   4   8     5685.74     5582.73     90.49 o 
   0   4   8       17.43       10.92      9.41 o 
   2   4   8        0.18        2.32      8.27 o 
   4   4   8        2.59       -2.26      9.61 o 
   6   4   8        1.22        1.12      9.23 o 
   8   4   8      228.22      261.29     14.19 o 
  10   4   8     1845.62     1795.68     31.26 o 
  12   4   8     2276.57     2146.62     34.39 o 
  14   4   8        1.65      -14.14     16.75 o 
  16   4   8      810.32      735.35     23.86 o 
  18   4   8       52.94       26.57     16.05 o 
  20   4   8       52.77       65.52     16.78 o 
  22   4   8        0.02       23.13     22.95 o 
  24   4   8      389.66      443.22     75.14 o 
 -23   5   8      188.89      218.25     31.26 o 
 -21   5   8      255.77      280.19     31.64 o 
 -19   5   8        2.65       39.49     22.02 o 
 -17   5   8        1.15      -17.18     17.18 o 
 -15   5   8      236.16      207.46     17.06 o 
 -13   5   8      111.38      141.90     15.99 o 
 -11   5   8      160.68      163.17     14.31 o 
  -9   5   8      187.93      188.35     14.74 o 
  -7   5   8        8.25       15.95     11.62 o 
  -5   5   8        3.07       20.22     10.35 o 
  -3   5   8       39.35       37.44     13.40 o 
  -1   5   8      926.38      928.54     25.90 o 
   1   5   8       95.97      110.65     11.46 o 
   3   5   8      408.77      384.82     17.59 o 
   5   5   8      345.93      371.24     21.32 o 
   7   5   8      117.66       97.02     19.12 o 
   9   5   8     1876.40     1897.59     38.48 o 
  11   5   8      778.96      761.34     27.59 o 
  13   5   8      460.72      451.76     21.09 o 
  15   5   8      191.03      192.31     20.71 o 
  17   5   8        8.07      -13.48     22.95 o 
  19   5   8        6.23       44.56     27.07 o 
 -14   6   8        2.94      -16.64     32.04 o 
 -12   6   8        1.36       26.20     21.73 o 
 -10   6   8       25.26       53.03     19.25 o 
  -8   6   8       15.75        4.16     16.74 o 
  -6   6   8       20.17       30.19     16.30 o 
  -4   6   8       67.05       71.25     14.51 o 
  -2   6   8      580.83      578.08     29.17 o 
   0   6   8     1844.82     1817.21     40.49 o 
   2   6   8       32.95        9.68     19.20 o 
   4   6   8       35.19       78.47     19.40 o 
   6   6   8       30.97       17.13     22.64 o 
   8   6   8       32.60       47.14     22.90 o 
  10   6   8       48.80       33.30     29.14 o 
  12   6   8      258.62      293.81     35.08 o 
 -33   1   9      957.94     1156.31    109.34 o 
 -31   1   9        9.46       18.63     20.51 o 
 -29   1   9        2.73       39.26     16.84 o 
 -27   1   9       27.38       45.98     15.18 o 
 -25   1   9      110.81       99.85     14.02 o 
 -23   1   9       19.48       24.56     11.97 o 
 -21   1   9        0.07        0.28     10.40 o 
 -19   1   9      428.68      464.22     18.27 o 
 -17   1   9      689.29      711.12     17.58 o 
 -15   1   9      654.00      667.02     15.16 o 
 -13   1   9        0.16       -5.57      5.57 o 
 -11   1   9     1914.78     1905.51     23.06 o 
  -9   1   9      751.92      723.10     13.23 o 
  -7   1   9     3846.93     3563.07     38.48 o 
  -5   1   9     3960.15     3933.83     45.24 o 
  -3   1   9     1046.49     1181.33     15.25 o 
  -1   1   9     1432.36     1439.60     17.64 o 
   1   1   9      962.62     1015.29     16.39 o 
   3   1   9     1248.40     1263.67     29.95 o 
   5   1   9     6341.54     6502.96     87.01 o 
   7   1   9      531.78      597.51     14.99 o 
   9   1   9      115.35      124.63     10.48 o 
  11   1   9        0.55       13.70      8.01 o 
  13   1   9     1061.69     1114.72     24.56 o 
  15   1   9     1458.72     1409.36     28.05 o 
  17   1   9      741.80      780.46     22.81 o 
  19   1   9     1242.23     1209.54     23.03 o 
  21   1   9      205.56      189.75     14.34 o 
  23   1   9       14.92        2.52     15.78 o 
  25   1   9      135.36      107.90     15.71 o 
  27   1   9       46.22       63.08     17.66 o 
  29   1   9       14.59       16.74     20.15 o 
 -32   2   9       36.67       38.10     77.86 o 
 -30   2   9        0.07        6.82     19.83 o 
 -28   2   9      199.10      222.84     21.54 o 
 -26   2   9      191.29      182.55     15.73 o 
 -24   2   9        6.27       10.87     12.62 o 
 -22   2   9       17.37       19.03     10.13 o 
 -20   2   9      146.84      143.57     11.66 o 
 -18   2   9      676.88      661.46     17.05 o 
 -16   2   9      123.39      109.83      8.09 o 
 -14   2   9      674.98      695.39     15.08 o 
 -12   2   9     1890.65     1842.58     29.29 o 
 -10   2   9      458.74      455.23     13.70 o 
  -8   2   9      812.61      878.26     16.59 o 
  -6   2   9     1053.77     1138.25     18.04 o 
  -4   2   9     2007.42     2214.43     32.49 o 
  -2   2   9        1.17        7.54      5.09 o 
   0   2   9      205.78      225.64     11.19 o 
   2   2   9      913.50      842.72     13.97 o 
   4   2   9     1592.36     1637.76     26.32 o 
   6   2   9      110.99      128.55      8.22 o 
   8   2   9     3229.91     3267.55     49.94 o 
  10   2   9       23.73       25.26      9.70 o 
  12   2   9       19.05       15.78     10.49 o 
  14   2   9     2039.14     1975.02     37.45 o 
  16   2   9      854.84      888.57     26.81 o 
  18   2   9      442.70      436.78     24.39 o 
  20   2   9       30.71       44.77     17.39 o 
  22   2   9      161.01      119.81     16.38 o 
  24   2   9      125.89      179.63     19.34 o 
  26   2   9       82.14       98.26     36.97 o 
  28   2   9       87.19       92.79     22.73 o 
 -29   3   9      167.47       49.10     38.18 o 
 -27   3   9      102.31      103.34     22.83 o 
 -25   3   9      325.49      293.85     19.37 o 
 -23   3   9     1315.35     1263.99     29.70 o 
 -21   3   9       55.67       68.17     14.41 o 
 -19   3   9       23.98       36.54     13.54 o 
 -17   3   9       49.14       34.81     12.74 o 
 -15   3   9     3360.94     3386.21     49.79 o 
 -13   3   9     1988.37     1963.99     34.37 o 
 -11   3   9      161.20      154.07     11.95 o 
  -7   3   9      764.67      746.61     16.65 o 
  -5   3   9     1035.16     1079.51     24.11 o 
  -3   3   9      174.85      178.69     10.25 o 
  -1   3   9        1.38        0.80      7.20 o 
   1   3   9      298.67      314.33     12.23 o 
   3   3   9     2086.51     2147.69     28.25 o 
   5   3   9      465.24      468.09     18.02 o 
   7   3   9      520.93      541.81     19.11 o 
   9   3   9      430.54      491.58     15.30 o 
  11   3   9      171.42      176.57     11.43 o 
  13   3   9      346.77      304.83     12.87 o 
  15   3   9     1028.78     1148.33     29.85 o 
  17   3   9     2511.85     2494.52     45.37 o 
  19   3   9       53.84       32.76     17.35 o 
  21   3   9      179.71      160.19     18.64 o 
  23   3   9      141.53      120.31     22.54 o 
  25   3   9       13.25       30.37     36.82 o 
 -26   4   9      346.66      327.94     29.18 o 
 -24   4   9      309.48      291.19     20.52 o 
 -22   4   9       45.94       53.36     17.91 o 
 -20   4   9       92.76       78.22     15.62 o 
 -18   4   9       84.51       75.07     14.05 o 
 -16   4   9     1041.61     1106.54     26.48 o 
 -14   4   9     1379.28     1333.67     33.64 o 
 -12   4   9       18.42       31.47     18.65 o 
 -10   4   9       26.47       41.50     10.57 o 
  -8   4   9      270.32      294.05     15.73 o 
  -6   4   9      668.42      708.76     17.00 o 
  -4   4   9     1099.13     1017.61     33.27 o 
  -2   4   9       13.29       36.01     12.38 o 
   0   4   9      335.99      378.89     13.15 o 
   2   4   9      300.32      366.40     13.69 o 
   4   4   9      387.19      378.19     16.20 o 
   6   4   9     1165.01     1156.02     23.21 o 
   8   4   9      763.71      815.77     21.55 o 
  10   4   9      933.65      835.89     22.56 o 
  12   4   9       62.48       69.18     12.10 o 
  14   4   9      372.25      348.86     16.65 o 
  16   4   9       44.91       44.20     13.61 o 
  18   4   9       11.50       15.06     21.73 o 
  20   4   9        0.68        2.56     17.74 o 
  22   4   9      400.75      498.25     34.34 o 
 -21   5   9      214.01      227.84     30.57 o 
 -19   5   9       42.86       23.32     20.20 o 
 -17   5   9       66.73       67.09     18.31 o 
 -15   5   9      331.88      335.22     19.50 o 
 -13   5   9        1.89      -14.49     14.49 o 
 -11   5   9        7.70       -4.00     13.82 o 
  -9   5   9      323.35      310.42     19.58 o 
  -7   5   9       54.57       72.90     12.99 o 
  -5   5   9      413.33      413.57     24.62 o 
  -3   5   9     1691.06     1602.22     37.97 o 
  -1   5   9        2.63       19.61     18.56 o 
   1   5   9      465.74      443.37     22.81 o 
   3   5   9       16.85       20.35     12.32 o 
   5   5   9      401.12      454.04     22.12 o 
   7   5   9     2509.20     2618.95     42.72 o 
   9   5   9        1.71       39.12     18.71 o 
  11   5   9       90.22       95.17     17.08 o 
  13   5   9        3.09       15.02     27.74 o 
  15   5   9       12.22       24.26     19.11 o 
  17   5   9        1.60       47.55     26.39 o 
 -12   6   9      259.78      307.38     30.46 o 
 -10   6   9       10.50      -23.04     28.90 o 
  -8   6   9      110.05      174.18     24.18 o 
  -6   6   9        0.02       19.47     19.97 o 
  -4   6   9      255.23      256.33     28.38 o 
  -2   6   9       70.94      110.00     31.41 o 
   0   6   9       96.12       90.69     24.49 o 
   2   6   9       48.06       34.10     23.15 o 
   4   6   9        6.90       19.53     21.42 o 
   6   6   9      129.22      123.01     25.14 o 
   8   6   9       66.93       72.90     25.63 o 
  10   6   9        2.32      -43.07     69.58 o 
 -32   0  10       26.83      106.02     69.58 o 
 -30   0  10      145.87      178.55     30.68 o 
 -28   0  10      674.25      700.80     44.92 o 
 -26   0  10      403.61      355.35     34.91 o 
 -24   0  10      571.13      606.90     50.62 o 
 -22   0  10     1771.90     1804.89     87.27 o 
 -20   0  10      189.73      228.81     18.94 o 
 -18   0  10       63.00       77.91     13.45 o 
 -16   0  10      126.13      136.67     13.10 o 
 -14   0  10        0.39       -6.09      9.73 o 
 -12   0  10      104.07       77.05      9.73 o 
 -10   0  10      534.59      734.63     20.30 o 
  -8   0  10      742.82      760.53     18.78 o 
  -6   0  10      263.50      274.94     11.63 o 
  -4   0  10     3130.01     3363.11     62.35 o 
  -2   0  10      448.50      395.65     17.55 o 
   0   0  10        0.82       13.51      8.78 o 
   2   0  10     3009.89     3101.25     57.74 o 
   4   0  10     2154.44     2266.57     99.40 o 
   6   0  10     5928.50     6181.58    106.11 o 
   8   0  10        1.19        4.82     16.57 o 
  10   0  10      732.48      738.17     92.77 o 
  12   0  10      281.26      258.81     23.43 o 
  14   0  10     1005.77      986.57     27.93 o 
  16   0  10     4334.75     4123.07     65.26 o 
  18   0  10     1457.46     1261.47     31.48 o 
  20   0  10     2990.27     2662.91     72.06 o 
  22   0  10      113.65       99.51     16.40 o 
  24   0  10       12.68       26.31     19.81 o 
  26   0  10      500.42      536.92     39.83 o 
  28   0  10      162.83      153.53     38.10 o 
 -33   1  10      191.87      238.55     66.26 o 
 -31   1  10      975.32     1029.36     43.15 o 
 -29   1  10      260.40      278.54     21.82 o 
 -27   1  10      332.37      327.31     20.26 o 
 -25   1  10       32.47       50.47     14.26 o 
 -23   1  10       12.99       10.90     12.94 o 
 -21   1  10       17.17       21.52     11.18 o 
 -19   1  10        4.77        3.22      9.99 o 
 -17   1  10     1172.31     1196.18     21.66 o 
 -15   1  10      434.17      402.70     13.16 o 
 -13   1  10     2192.89     2159.64     26.10 o 
 -11   1  10        9.35       21.38      5.84 o 
  -9   1  10        9.39       13.34      5.12 o 
  -7   1  10      103.20      124.59      5.74 o 
  -5   1  10      120.91      126.89      6.51 o 
  -3   1  10      778.65      820.81     12.70 o 
  -1   1  10       58.47       77.70      4.44 o 
   1   1  10      783.00      772.91     14.20 o 
   3   1  10      695.61      653.55     21.62 o 
   5   1  10      654.86      672.74     19.39 o 
   7   1  10      160.55      182.99     13.34 o 
   9   1  10      384.39      405.54     16.34 o 
  11   1  10       27.33       24.96      9.59 o 
  13   1  10     1170.98     1124.55     28.98 o 
  15   1  10      881.66      861.19     24.33 o 
  17   1  10     2380.82     2240.97     40.33 o 
  19   1  10       13.17       -9.98     11.91 o 
  21   1  10      146.73      139.15     10.86 o 
  23   1  10       20.12       18.15     12.48 o 
  25   1  10       70.60       37.87     15.13 o 
  27   1  10        0.06       22.06     18.51 o 
  29   1  10      196.82      249.91     36.61 o 
 -30   2  10     1319.35     1308.73     51.62 o 
 -28   2  10      366.93      323.15     20.76 o 
 -26   2  10       76.78       66.01     15.32 o 
 -24   2  10       90.97       82.39     13.90 o 
 -22   2  10       19.68       10.20     11.39 o 
 -20   2  10       36.81       31.12      8.99 o 
 -18   2  10      506.45      450.56     14.69 o 
 -16   2  10      193.63      204.76      9.51 o 
 -14   2  10     1458.65     1464.77     25.27 o 
 -12   2  10     2118.09     2207.47     37.33 o 
 -10   2  10     2165.15     2103.39     32.52 o 
  -8   2  10       51.80       71.22      7.84 o 
  -6   2  10       35.37       33.20      8.74 o 
  -4   2  10      889.43      963.23     26.31 o 
  -2   2  10      250.78      259.67     13.26 o 
   0   2  10     1419.36     1415.54     21.28 o 
   2   2  10       62.49       67.09      5.62 o 
   4   2  10       29.26       47.00      6.90 o 
   6   2  10        1.52       13.87      9.22 o 
   8   2  10     3061.88     2989.35     54.12 o 
  10   2  10     4220.66     4261.45     64.21 o 
  12   2  10       54.94       71.05     15.72 o 
  14   2  10     1331.94     1328.98     47.23 o 
  16   2  10     2376.31     2269.88     43.72 o 
  18   2  10      519.23      504.25     26.35 o 
  20   2  10        1.06      -12.27     20.56 o 
  22   2  10       10.43       30.31     17.81 o 
  24   2  10        7.31       19.25     27.44 o 
  26   2  10        4.93      -18.71     18.71 o 
 -29   3  10       39.41       85.89     49.70 o 
 -27   3  10      407.57      346.79     21.86 o 
 -25   3  10       66.14       40.41     15.56 o 
 -23   3  10       10.24        3.12     13.62 o 
 -21   3  10      115.73      127.48     15.47 o 
 -19   3  10       15.41       17.46     13.42 o 
 -17   3  10        0.89       -1.45     12.09 o 
 -15   3  10      206.36      214.04     13.06 o 
 -13   3  10      847.89      927.57     24.56 o 
 -11   3  10     1572.55     1571.31     29.55 o 
  -9   3  10       56.98       67.03      8.99 o 
  -7   3  10     1769.01     1761.26     27.84 o 
  -5   3  10        0.41       12.86     10.87 o 
  -3   3  10      696.18      677.84     18.36 o 
  -1   3  10      420.96      386.76     15.08 o 
   1   3  10       37.07       55.43      8.55 o 
   3   3  10        2.10        5.50      8.54 o 
   5   3  10      275.64      272.21     11.30 o 
   7   3  10      128.55      157.37      8.84 o 
   9   3  10     1362.73     1263.87     26.06 o 
  11   3  10      202.92      208.42     11.60 o 
  13   3  10      976.81      953.02     25.29 o 
  15   3  10      926.33      866.95     35.95 o 
  17   3  10     1077.75     1029.19     41.25 o 
  19   3  10      662.45      607.69     33.11 o 
  21   3  10      195.76      257.29     23.44 o 
  23   3  10      175.82      196.77     25.90 o 
  25   3  10        1.01      -18.36     29.68 o 
 -26   4  10       81.19       97.79     49.58 o 
 -24   4  10        0.23       10.61     22.64 o 
 -22   4  10       72.03       80.73     21.23 o 
 -20   4  10       56.10       85.93     18.35 o 
 -18   4  10      149.61      145.23     21.03 o 
 -16   4  10     1267.78     1190.81     29.30 o 
 -14   4  10     1417.12     1354.22     30.35 o 
 -12   4  10       67.49       82.15     11.97 o 
 -10   4  10        0.01      -10.71     10.71 o 
  -8   4  10       76.93       74.33     10.04 o 
  -6   4  10      575.27      557.74     26.42 o 
  -4   4  10        6.77       25.71     22.28 o 
  -2   4  10      220.88      259.50     17.66 o 
   0   4  10      396.79      367.35     17.69 o 
   2   4  10       21.08       14.76      9.40 o 
   4   4  10      112.25      118.75     12.76 o 
   6   4  10      431.97      453.98     18.33 o 
   8   4  10       18.17       25.27     11.93 o 
  10   4  10      520.53      484.05     19.02 o 
  12   4  10       12.54       37.41     12.27 o 
  14   4  10       72.63       65.52     13.35 o 
  16   4  10      610.91      695.73     24.61 o 
  18   4  10        2.49       -8.77     21.17 o 
  20   4  10      101.75      148.37     28.45 o 
  22   4  10      249.94      266.51     36.38 o 
 -19   5  10      291.45      278.79     27.95 o 
 -17   5  10      287.87      278.27     21.25 o 
 -15   5  10        2.29        8.92     17.08 o 
 -13   5  10      408.61      417.02     22.53 o 
 -11   5  10      383.17      451.27     22.26 o 
  -9   5  10       14.14       27.66     13.75 o 
  -7   5  10       15.73      -18.05     18.05 o 
  -5   5  10      184.02      202.89     19.67 o 
  -3   5  10      373.97      329.04     23.50 o 
  -1   5  10      652.45      631.62     30.76 o 
   1   5  10      192.85      163.17     20.88 o 
   3   5  10        1.71       -7.80     12.39 o 
   5   5  10      371.35      368.44     21.49 o 
   7   5  10        0.32       14.72     18.21 o 
   9   5  10      132.81      119.84     20.06 o 
  11   5  10       18.36       33.15     17.36 o 
  13   5  10        6.81      -22.90     22.90 o 
  15   5  10       40.43       34.44     21.30 o 
 -10   6  10      727.29      817.88     60.02 o 
  -8   6  10      288.38      393.18     53.88 o 
  -6   6  10        1.47       49.49     32.27 o 
  -4   6  10        8.60       17.75     31.04 o 
  -2   6  10       70.35      114.60     32.27 o 
   0   6  10       25.32       -0.72     33.00 o 
   2   6  10      231.43      268.79     34.35 o 
   4   6  10      151.70       95.16     32.14 o 
   6   6  10       77.75       58.94     25.58 o 
 -31   1  11      465.76      426.54     50.12 o 
 -29   1  11      132.71      105.60     23.30 o 
 -27   1  11      121.28       91.43     19.13 o 
 -25   1  11       13.05       16.65     16.04 o 
 -23   1  11      212.50      220.79     15.31 o 
 -21   1  11      495.87      501.43     19.09 o 
 -19   1  11     1135.68     1156.51     23.18 o 
 -17   1  11      417.82      450.06     16.37 o 
 -15   1  11      240.86      242.99     11.40 o 
 -13   1  11     1312.02     1335.86     19.99 o 
 -11   1  11      955.49      875.42     16.65 o 
  -9   1  11      307.73      291.06     11.34 o 
  -7   1  11       11.88       18.42      8.59 o 
  -5   1  11      309.10      338.62     10.61 o 
  -3   1  11      263.24      256.81      8.69 o 
  -1   1  11     2407.21     2524.35     32.69 o 
   1   1  11        0.48       10.21      5.48 o 
   3   1  11       30.49       28.05      8.97 o 
   5   1  11      604.65      616.37     28.73 o 
   7   1  11      837.46      835.67     22.85 o 
   9   1  11     2701.75     2650.94     43.32 o 
  11   1  11      374.34      373.53     17.97 o 
  13   1  11        0.81       12.61     11.53 o 
  15   1  11     1673.11     1594.05     39.06 o 
  17   1  11        8.31       23.68     16.40 o 
  19   1  11      355.55      271.72     19.58 o 
  21   1  11       28.27       48.67     12.81 o 
  23   1  11      168.30      146.44     25.35 o 
  25   1  11        2.44       -9.47     16.87 o 
  27   1  11      575.13      821.21     43.83 o 
 -30   2  11        8.16      -16.57     59.64 o 
 -28   2  11       67.25       32.31     18.16 o 
 -26   2  11      118.50      138.78     16.21 o 
 -24   2  11      127.14      118.88     13.98 o 
 -22   2  11        2.24        8.17     12.56 o 
 -20   2  11      291.12      286.29     14.58 o 
 -18   2  11      112.94      119.10      9.57 o 
 -16   2  11     1347.19     1375.05     24.47 o 
 -14   2  11     3594.76     3590.17     42.87 o 
 -12   2  11     7666.62     7647.58     92.19 o 
 -10   2  11      810.79      749.61     19.34 o 
  -8   2  11       56.80       56.25      9.90 o 
  -6   2  11      512.20      473.95     26.82 o 
  -4   2  11      262.03      244.23     12.25 o 
  -2   2  11      274.67      272.49     13.83 o 
   0   2  11     1125.84     1143.48     19.38 o 
   2   2  11       28.60       20.23      7.33 o 
   4   2  11       11.65       15.29     10.81 o 
   6   2  11      823.78      817.06     24.21 o 
   8   2  11     3771.29     3704.78     57.61 o 
  10   2  11      971.76     1047.06     28.38 o 
  12   2  11      484.95      496.86     25.82 o 
  14   2  11      795.28      804.81     29.05 o 
  16   2  11      630.64      677.95     34.58 o 
  18   2  11      411.36      409.31     30.82 o 
  20   2  11        0.22       -5.31     27.36 o 
  22   2  11      303.51      325.81     37.27 o 
  24   2  11       39.61       64.08     21.04 o 
  26   2  11       53.37       25.34     26.50 o 
 -27   3  11      222.95      218.56     32.92 o 
 -25   3  11      351.42      389.33     23.50 o 
 -23   3  11        2.62      -16.18     18.69 o 
 -21   3  11      420.91      414.73     20.16 o 
 -19   3  11     1294.12     1294.39     33.37 o 
 -17   3  11      170.30      221.16     24.60 o 
 -15   3  11        0.34        4.48     11.87 o 
 -13   3  11      995.47      939.32     28.15 o 
 -11   3  11     1758.84     1685.59     30.41 o 
  -9   3  11     1696.92     1700.13     26.84 o 
  -7   3  11      858.06      820.97     28.23 o 
  -5   3  11     2617.44     2571.57     40.58 o 
  -3   3  11       48.68       51.10     10.19 o 
  -1   3  11     2051.89     1945.82     34.43 o 
   1   3  11     1450.40     1470.48     23.31 o 
   3   3  11      324.86      356.24     14.39 o 
   5   3  11     1108.65     1118.30     20.03 o 
   7   3  11     1929.60     1842.50     28.38 o 
   9   3  11     3727.94     3570.48     58.85 o 
  11   3  11      224.94      193.86     20.46 o 
  13   3  11      128.07      197.88     23.54 o 
  15   3  11      788.87      809.42     38.05 o 
  17   3  11      659.76      758.51     39.71 o 
  19   3  11      320.70      402.44     34.91 o 
  21   3  11      378.90      502.52     34.59 o 
  23   3  11       52.79       35.02     35.87 o 
 -24   4  11       72.82      149.53     35.57 o 
 -22   4  11      451.11      435.07     24.81 o 
 -20   4  11       66.88       76.58     17.75 o 
 -18   4  11      211.22      260.97     18.32 o 
 -16   4  11        2.49      -10.42     15.12 o 
 -14   4  11      110.21      127.33     14.40 o 
 -12   4  11     1599.19     1585.69     29.85 o 
 -10   4  11       22.05       25.33     10.82 o 
  -8   4  11       45.42       50.47     20.09 o 
  -6   4  11        4.10       29.88     17.69 o 
  -4   4  11      366.11      424.51     24.14 o 
  -2   4  11     3672.41     3547.89     57.23 o 
   0   4  11      611.38      601.92     21.94 o 
   2   4  11      378.95      394.30     15.79 o 
   4   4  11      142.35      142.09     12.68 o 
   6   4  11      238.64      274.35     14.82 o 
   8   4  11      577.35      591.60     23.66 o 
  10   4  11      134.65      126.95     13.80 o 
  12   4  11       24.58       27.61     15.52 o 
  14   4  11      394.69      449.05     21.85 o 
  16   4  11      165.65      176.67     19.56 o 
  18   4  11      257.94      271.08     28.64 o 
  20   4  11       56.82       84.32     43.38 o 
 -17   5  11      209.46      176.93     29.95 o 
 -15   5  11      213.47      221.54     22.14 o 
 -13   5  11      182.43      137.93     20.43 o 
 -11   5  11      278.47      361.46     20.49 o 
  -9   5  11        2.88       -2.95     22.53 o 
  -7   5  11       25.00       40.84     20.12 o 
  -5   5  11      272.29      332.51     26.92 o 
  -3   5  11       17.28       60.81     20.68 o 
  -1   5  11        5.93       15.42     21.74 o 
   1   5  11     1314.23     1400.71     43.17 o 
   3   5  11      962.69      937.22     27.71 o 
   5   5  11      859.67      936.09     30.08 o 
   7   5  11       50.03       68.84     20.06 o 
   9   5  11      195.98      193.70     19.27 o 
  11   5  11       41.76       70.36     20.58 o 
  13   5  11      582.44      593.44     29.92 o 
 -30   0  12        3.50       69.58     56.32 o 
 -28   0  12        8.07       -6.72     28.18 o 
 -26   0  12      277.95      324.94     30.13 o 
 -24   0  12      751.55      724.42     40.87 o 
 -22   0  12     2249.27     2306.83     76.33 o 
 -20   0  12      268.08      272.99     21.91 o 
 -18   0  12      950.57     1002.13     35.94 o 
 -16   0  12       83.58       92.89     16.02 o 
 -14   0  12     3911.19     4042.17     75.57 o 
 -10   0  12      253.50      269.68     18.65 o 
  -8   0  12      222.14      252.76     13.71 o 
  -6   0  12     2239.21     2199.44     58.43 o 
  -4   0  12     1406.14     1449.52     48.04 o 
  -2   0  12      635.13      694.78     48.04 o 
   0   0  12      557.81      499.33     24.76 o 
   2   0  12      464.33      380.76     24.93 o 
   4   0  12        4.21       14.97     12.02 o 
   6   0  12      250.52      259.59     18.94 o 
   8   0  12      660.63      621.05     31.59 o 
  10   0  12     4277.30     4506.95     84.25 o 
  12   0  12    16477.68    16800.96    274.78 o 
  14   0  12      257.60      250.46     14.50 o 
  16   0  12       16.52       41.52     11.51 o 
  18   0  12        0.07       22.52     16.47 o 
  20   0  12      305.93      250.36     28.16 o 
  22   0  12      232.70      159.43     22.16 o 
  24   0  12      505.90      451.03     34.79 o 
  26   0  12      318.49      414.74    125.90 o 
 -29   1  12       67.81       63.43     25.37 o 
 -27   1  12      117.86      117.73     18.91 o 
 -25   1  12       38.00       41.56     15.66 o 
 -23   1  12        0.57      -12.90     12.90 o 
 -21   1  12        0.21       -8.28     11.81 o 
 -19   1  12       26.31       29.41     10.97 o 
 -17   1  12      432.87      453.46     16.25 o 
 -15   1  12      248.22      253.57     12.17 o 
 -13   1  12      816.02      814.20     17.60 o 
 -11   1  12      202.58      220.36     10.66 o 
  -9   1  12      988.84      964.05     17.58 o 
  -7   1  12      610.51      615.11     14.62 o 
  -5   1  12      328.93      313.26     10.33 o 
  -3   1  12      113.02      129.85      8.67 o 
  -1   1  12     1289.30     1303.40     21.55 o 
   1   1  12      323.67      345.32     12.13 o 
   3   1  12      410.89      439.90     23.60 o 
   5   1  12       48.13       47.92     11.63 o 
   7   1  12        9.22       13.63     13.45 o 
   9   1  12        0.36        0.19     11.44 o 
  11   1  12     2529.56     2491.18     43.29 o 
  13   1  12      190.84      208.69     16.89 o 
  15   1  12       88.29      108.65     18.37 o 
  17   1  12      336.02      303.08     21.01 o 
  19   1  12      194.02      214.73     22.00 o 
  21   1  12       26.94       43.05     23.63 o 
  23   1  12        9.48       -9.94     28.11 o 
  25   1  12      822.99      951.71     81.41 o 
 -28   2  12      107.07      112.54     26.84 o 
 -26   2  12      277.98      267.72     19.33 o 
 -24   2  12      228.65      215.17     15.41 o 
 -22   2  12        2.54      -12.04     12.04 o 
 -20   2  12       69.96       65.42     11.65 o 
 -18   2  12      180.66      205.54     12.30 o 
 -16   2  12     3345.11     3307.50     45.52 o 
 -14   2  12     2900.06     2732.78     36.48 o 
 -12   2  12     3211.08     3190.55     48.88 o 
 -10   2  12      173.11      165.16     11.76 o 
  -8   2  12      448.60      529.83     20.24 o 
  -6   2  12       40.40       52.17      8.83 o 
  -4   2  12      106.97      107.19      8.75 o 
  -2   2  12        7.22       18.59      8.02 o 
   0   2  12       13.21        7.49      5.56 o 
   2   2  12     2307.41     2212.41     39.39 o 
   4   2  12      162.64      174.41     14.19 o 
   6   2  12       16.01       28.14     13.23 o 
   8   2  12       13.10       -5.26     14.34 o 
  10   2  12     1432.86     1508.98     35.69 o 
  12   2  12       35.18       30.89     17.10 o 
  14   2  12      201.46      181.82     22.48 o 
  16   2  12       14.10       59.35     23.25 o 
  18   2  12        0.16       -1.22     20.70 o 
  20   2  12       16.91       11.04     28.63 o 
  22   2  12        0.00        9.94     28.69 o 
  24   2  12      123.89      162.82     33.00 o 
 -27   3  12       55.13       61.73     44.33 o 
 -25   3  12      472.53      488.80     28.87 o 
 -23   3  12       86.79       75.78     19.71 o 
 -21   3  12       81.31       80.81     16.79 o 
 -19   3  12     1877.93     1904.67     37.39 o 
 -17   3  12      186.27      201.09     16.01 o 
 -15   3  12      373.13      581.91     26.84 o 
 -13   3  12      160.68      138.94     13.14 o 
 -11   3  12        5.37       19.01     10.29 o 
  -9   3  12       22.16       59.77     15.94 o 
  -7   3  12      934.21      962.87     66.84 o 
  -5   3  12      244.86      264.80     14.68 o 
  -3   3  12        6.49        5.95      9.71 o 
  -1   3  12       77.88       69.23     10.14 o 
   1   3  12       70.17       70.97      9.91 o 
   3   3  12       33.23       60.58      8.57 o 
   5   3  12        1.82        3.23      8.33 o 
   7   3  12     2779.08     2762.39     51.74 o 
   9   3  12        2.85       14.75     31.67 o 
  11   3  12      135.79      174.37     22.24 o 
  13   3  12        3.24       24.98     20.66 o 
  15   3  12      458.50      419.50     28.55 o 
  17   3  12       18.32       51.43     25.76 o 
  19   3  12      229.22      332.74     43.29 o 
  21   3  12       46.94       55.07     34.33 o 
 -22   4  12        0.98      -19.93     38.77 o 
 -20   4  12        0.17       25.44     22.03 o 
 -18   4  12       94.53       77.32     18.43 o 
 -16   4  12        1.60       13.22     16.04 o 
 -14   4  12       69.34       49.03     15.87 o 
 -12   4  12      607.12      638.24     44.94 o 
 -10   4  12      219.17      197.21     21.03 o 
  -8   4  12      427.70      418.30     29.40 o 
  -6   4  12     3032.23     2903.66     66.38 o 
  -4   4  12        0.23      -15.86     17.14 o 
  -2   4  12       12.26       30.80     15.89 o 
   0   4  12        0.44       -0.93     14.62 o 
   2   4  12       60.25       62.17     12.61 o 
   4   4  12       59.18       64.35     13.44 o 
   6   4  12       45.73       53.67     13.57 o 
   8   4  12        0.32       -9.10     15.51 o 
  10   4  12      324.17      330.69     18.71 o 
  12   4  12      636.24      642.42     22.67 o 
  14   4  12      116.51      150.50     19.16 o 
  16   4  12       21.55       53.13     21.48 o 
  18   4  12       30.25       80.23     56.32 o 
 -15   5  12       52.26       -2.75     30.83 o 
 -13   5  12        7.08        7.60     25.41 o 
 -11   5  12      197.70      238.81     29.21 o 
  -9   5  12       45.47       38.10     22.29 o 
  -7   5  12      270.53      288.85     24.40 o 
  -5   5  12      129.57      148.45     50.21 o 
  -3   5  12      143.46      148.60     24.37 o 
  -1   5  12      126.07      143.13     24.94 o 
   1   5  12      265.43      316.09     27.66 o 
   3   5  12        6.47       21.24     20.22 o 
   5   5  12     1056.93      995.11     38.38 o 
   7   5  12      134.02      143.58     23.60 o 
   9   5  12      410.56      479.66     27.91 o 
  11   5  12      110.24      127.53     29.22 o 
 -29   1  13       25.74       68.52     29.17 o 
 -27   1  13       11.81      -18.85     19.42 o 
 -25   1  13       35.23       61.94     17.18 o 
 -23   1  13      186.71      200.72     17.20 o 
 -21   1  13      123.16      141.18     14.88 o 
 -19   1  13      330.52      325.12     15.19 o 
 -17   1  13       52.40       65.52     12.45 o 
 -15   1  13      167.83      174.92     11.40 o 
 -13   1  13      403.10      366.57     16.17 o 
 -11   1  13      318.54      319.65     12.10 o 
  -9   1  13     1939.87     1906.93     49.26 o 
  -7   1  13      499.26      525.27     15.21 o 
  -5   1  13      357.22      361.37     11.58 o 
  -3   1  13      209.33      276.49     13.74 o 
  -1   1  13       32.51       53.28      9.81 o 
   1   1  13      947.37      820.36     26.42 o 
   3   1  13      121.22      148.29     12.79 o 
   5   1  13      770.78      722.98     25.39 o 
   7   1  13        0.00       13.81     13.32 o 
   9   1  13       62.58       57.81     21.09 o 
  11   1  13      211.77      207.79     16.81 o 
  13   1  13        0.58       -4.86     16.92 o 
  15   1  13      540.02      625.13     29.79 o 
  17   1  13       14.95        8.38     18.86 o 
  19   1  13        8.49       12.93     24.91 o 
  21   1  13        0.30       19.27     30.03 o 
  23   1  13      244.59      270.28     37.48 o 
 -28   2  13      133.82      119.28     76.20 o 
 -26   2  13       51.67       45.65     22.73 o 
 -24   2  13       34.40       42.89     15.24 o 
 -22   2  13        7.12       -5.55     12.68 o 
 -20   2  13     1118.88     1030.70     30.37 o 
 -18   2  13      459.93      483.71     18.57 o 
 -16   2  13      538.47      465.84     18.19 o 
 -14   2  13       76.21       62.87     10.80 o 
 -12   2  13      516.03      528.44     20.66 o 
 -10   2  13      564.92      556.59     20.33 o 
  -8   2  13        1.09       12.44     13.34 o 
  -6   2  13      316.86      384.92     34.91 o 
  -4   2  13      328.21      345.10     19.74 o 
  -2   2  13      493.79      484.37     13.54 o 
   0   2  13      702.78      644.49     23.37 o 
   2   2  13      802.51      833.62     19.88 o 
   4   2  13      884.45      850.01     23.31 o 
   6   2  13      306.59      309.60     19.52 o 
   8   2  13        0.10       -9.64     15.97 o 
  10   2  13      111.68      120.86     23.41 o 
  12   2  13       30.94       57.87     22.79 o 
  14   2  13      137.57      121.76     21.74 o 
  16   2  13        7.56       26.09     22.40 o 
  18   2  13      127.10      138.27     28.01 o 
  20   2  13       83.53       61.33     29.29 o 
  22   2  13       70.95       78.70     33.12 o 
 -25   3  13        1.59       -9.01     33.11 o 
 -23   3  13       28.26        3.33     23.07 o 
 -21   3  13      116.98      106.23     18.57 o 
 -19   3  13     2515.16     2650.25     44.14 o 
 -17   3  13     1610.81     1552.31     41.01 o 
 -15   3  13      102.77       82.88     14.35 o 
 -13   3  13       44.10       43.66     12.54 o 
 -11   3  13      319.74      314.37     25.21 o 
  -9   3  13      479.20      463.74     24.19 o 
  -7   3  13       22.78       -8.67     15.30 o 
  -5   3  13        0.18       23.42     15.52 o 
  -3   3  13       86.46       90.86     12.71 o 
  -1   3  13      307.34      329.11     18.77 o 
   1   3  13      225.57      218.21     11.92 o 
   3   3  13      162.03      164.29     11.33 o 
   5   3  13        1.18       18.82     11.73 o 
   7   3  13      354.86      351.58     39.58 o 
   9   3  13      558.04      552.31     32.82 o 
  11   3  13     1301.76     1356.69     45.37 o 
  13   3  13     2259.14     2335.43     58.22 o 
  15   3  13        0.64       19.88     31.08 o 
  17   3  13        9.25      -27.17     28.47 o 
  19   3  13        0.39      -25.31     51.26 o 
 -20   4  13       23.10       23.17     26.45 o 
 -18   4  13        9.80      -23.64     23.64 o 
 -16   4  13       38.92       45.71     19.06 o 
 -14   4  13      131.30      146.11     19.57 o 
 -12   4  13       12.81       -6.30     21.75 o 
 -10   4  13       33.75       34.39     30.28 o 
  -8   4  13     1242.42     1229.86     35.87 o 
  -6   4  13        3.06        1.36     18.67 o 
  -4   4  13       12.17       22.86     18.40 o 
  -2   4  13      754.47      758.60     32.84 o 
   0   4  13      268.18      288.68     19.54 o 
   2   4  13      412.30      436.10     26.98 o 
   4   4  13       11.29       -0.22     13.39 o 
   6   4  13      269.46      281.54     16.33 o 
   8   4  13        0.57       13.75     14.10 o 
  10   4  13      163.71      177.28     20.00 o 
  12   4  13      765.92      695.35     29.49 o 
  14   4  13        2.83       -6.43     25.84 o 
 -11   5  13      136.58       97.91     31.67 o 
  -9   5  13       15.40        0.68     29.23 o 
  -7   5  13       88.88       97.56     31.83 o 
  -5   5  13       39.90       65.65     25.57 o 
  -3   5  13       47.43       40.38     25.91 o 
  -1   5  13        2.24        9.00     24.85 o 
   1   5  13       78.14       90.31     25.36 o 
   3   5  13      968.90     1058.55     45.23 o 
   5   5  13       61.93       90.99     24.29 o 
   7   5  13       29.60       27.02     45.91 o 
 -28   0  14       28.47        9.08     36.95 o 
 -26   0  14      202.53      221.39     29.65 o 
 -24   0  14      280.39      299.15     28.57 o 
 -22   0  14      915.86      860.87     46.06 o 
 -20   0  14       28.15       31.91     23.54 o 
 -18   0  14       75.13       53.86     22.53 o 
 -16   0  14      579.77      627.12     28.64 o 
 -12   0  14       82.67       69.82     13.39 o 
 -10   0  14       89.02       54.54     11.04 o 
  -8   0  14     2483.24     2718.52     72.51 o 
  -6   0  14      232.60      263.08     24.52 o 
  -4   0  14      499.17      493.19     57.98 o 
  -2   0  14       25.32       45.43     17.00 o 
   0   0  14       31.05        6.15     14.46 o 
   2   0  14     2447.07     2429.87     54.88 o 
   4   0  14        0.03       16.22     19.44 o 
   6   0  14       12.71       32.62     15.27 o 
   8   0  14     3661.54     3577.16     72.48 o 
  10   0  14      250.22      236.24     20.36 o 
  12   0  14     3516.62     3460.03     66.65 o 
  14   0  14      839.56      777.77     81.17 o 
  16   0  14     1102.78     1103.30     82.83 o 
  18   0  14      209.69      255.12     33.13 o 
  20   0  14      291.00      302.41     28.11 o 
  22   0  14      166.39      168.97     43.07 o 
 -27   1  14      193.18      161.19     27.00 o 
 -25   1  14      129.36      179.97     21.17 o 
 -23   1  14      125.51      105.56     17.76 o 
 -21   1  14       58.61       63.25     15.81 o 
 -19   1  14       20.63       26.01     13.37 o 
 -17   1  14       22.09       28.05     12.33 o 
 -15   1  14       41.25       34.88     11.81 o 
 -13   1  14      103.80       80.69     10.21 o 
 -11   1  14      303.10      336.29     13.85 o 
  -9   1  14       76.64       83.37     14.57 o 
  -7   1  14      270.80      264.05     13.25 o 
  -5   1  14      134.68      157.54     14.51 o 
  -3   1  14      940.48      932.79     24.20 o 
  -1   1  14      606.23      610.83     25.12 o 
   1   1  14      650.03      695.07     22.04 o 
   3   1  14      712.66      722.91     22.38 o 
   5   1  14     3121.30     3242.46     47.62 o 
   7   1  14       11.11        4.83     15.19 o 
   9   1  14      148.12      180.83     17.44 o 
  11   1  14      529.00      554.76     45.97 o 
  13   1  14       18.52       60.45     26.78 o 
  15   1  14      800.60      777.87     40.92 o 
  17   1  14        9.12       33.96     27.92 o 
  19   1  14        0.45        6.93     24.84 o 
  21   1  14      317.32      344.25     32.21 o 
 -26   2  14        2.02      -23.80     58.82 o 
 -24   2  14       19.44       18.99     25.57 o 
 -22   2  14      313.38      305.21     24.37 o 
 -20   2  14       10.99      -15.86     15.86 o 
 -18   2  14     1027.59     1095.30     29.04 o 
 -16   2  14      166.81      148.59     13.56 o 
 -14   2  14      388.12      332.96     15.59 o 
 -12   2  14      511.89      558.18     27.02 o 
 -10   2  14       42.85       36.62     14.26 o 
  -8   2  14       17.42        9.82     10.67 o 
  -6   2  14       11.07       19.15      9.58 o 
  -4   2  14       19.61       28.49      9.55 o 
  -2   2  14      393.74      393.89     20.55 o 
   0   2  14       40.15       35.58     10.95 o 
   2   2  14        8.05       32.31     13.50 o 
   4   2  14     2179.17     2086.92     44.47 o 
   6   2  14     2458.72     2422.50     53.34 o 
   8   2  14       34.05       47.23     17.70 o 
  10   2  14        3.30       13.15     21.04 o 
  12   2  14      543.00      632.64     35.47 o 
  14   2  14      497.70      458.61     29.82 o 
  16   2  14       62.48       90.48     27.00 o 
  18   2  14      131.60      199.44     32.41 o 
  20   2  14        4.75       14.36     32.52 o 
 -23   3  14       57.61       86.67     32.85 o 
 -21   3  14       91.59      106.36     22.73 o 
 -19   3  14      100.14      105.19     22.85 o 
 -17   3  14     1123.01     1025.31     29.44 o 
 -15   3  14      882.88      745.03     36.88 o 
 -13   3  14       35.22        7.91     16.54 o 
 -11   3  14     1103.20     1124.87     51.18 o 
  -9   3  14      197.04      257.55     17.48 o 
  -7   3  14      223.77      223.88     33.32 o 
  -5   3  14      974.40      927.87     31.31 o 
  -3   3  14        4.54       11.79     14.48 o 
  -1   3  14       16.77       -4.16     13.21 o 
   1   3  14       66.27       56.24      9.35 o 
   3   3  14      158.49      163.33     14.38 o 
   5   3  14      335.65      297.10     21.54 o 
   7   3  14       39.15       39.94     22.13 o 
   9   3  14      847.50      840.04     55.52 o 
  11   3  14      757.59      656.12     44.44 o 
  13   3  14      720.99      739.97     38.05 o 
  15   3  14       65.71       67.52     30.78 o 
  17   3  14      351.11      331.77     50.00 o 
 -18   4  14       37.25        0.30     31.87 o 
 -16   4  14      301.41      328.00     31.08 o 
 -14   4  14      287.34      265.64     28.96 o 
 -12   4  14       10.98      -23.66     23.66 o 
 -10   4  14       72.63       30.55     27.16 o 
  -8   4  14       13.76       18.69     21.93 o 
  -6   4  14       47.03       -5.12     18.36 o 
  -4   4  14      602.87      545.82     25.16 o 
  -2   4  14        0.88      -17.27     17.27 o 
   0   4  14       53.90       63.37     18.77 o 
   2   4  14      137.84      158.40     21.33 o 
   4   4  14        7.89      -14.89     14.89 o 
   6   4  14      200.53      195.30     15.74 o 
   8   4  14        3.53       -6.61     24.18 o 
  10   4  14      111.05      116.98     23.42 o 
  12   4  14      770.17      815.85     83.37 o 
  -3   5  14        0.00        0.00     37.48 o 
  -1   5  14       62.27      -29.82     53.01 o 
 -25   1  15      306.54      259.29     29.01 o 
 -23   1  15       43.17       39.03     20.03 o 
 -21   1  15      729.34      818.93     29.83 o 
 -19   1  15       40.09       49.32     15.16 o 
 -17   1  15       26.28       18.01     13.26 o 
 -15   1  15        0.10       -0.79     11.67 o 
 -13   1  15        7.03        1.86     11.43 o 
 -11   1  15        5.34        2.11     16.35 o 
  -9   1  15        3.14        3.37     10.21 o 
  -7   1  15       44.80       52.02     15.59 o 
  -5   1  15      128.96      116.07     23.40 o 
  -3   1  15        0.89       14.73     14.37 o 
  -1   1  15       18.81       -0.70     12.66 o 
   1   1  15        0.09       19.97     13.11 o 
   3   1  15       42.48       48.98     13.33 o 
   5   1  15     3224.88     3168.82     48.53 o 
   7   1  15      426.73      459.48     25.92 o 
   9   1  15     1242.37     1262.29     40.63 o 
  11   1  15      603.42      607.15     33.92 o 
  13   1  15       17.54       56.38     22.60 o 
  15   1  15       53.69       22.95     53.05 o 
  17   1  15       53.33       27.40     36.91 o 
  19   1  15       88.09      108.17     30.28 o 
 -24   2  15      663.42      623.66     42.19 o 
 -22   2  15      483.50      515.44     33.09 o 
 -20   2  15      275.05      268.25     27.89 o 
 -18   2  15     1422.46     1316.24     37.05 o 
 -16   2  15      792.84      698.95     37.12 o 
 -14   2  15       64.80       79.97     20.59 o 
 -12   2  15       26.47       35.54     14.82 o 
 -10   2  15      443.90      461.15     28.31 o 
  -8   2  15      162.99      165.79     13.52 o 
  -6   2  15      514.63      527.11     20.83 o 
  -4   2  15      185.10      219.07     17.79 o 
  -2   2  15        3.70        7.68     12.58 o 
   0   2  15       75.20       81.29     13.65 o 
   2   2  15     2237.07     2162.93     66.95 o 
   4   2  15     1978.05     1922.84     42.50 o 
   6   2  15       22.16      -10.03     37.46 o 
   8   2  15        4.48      -21.74     21.74 o 
  10   2  15        3.27       14.65     22.75 o 
  12   2  15       73.06       16.91     35.39 o 
  14   2  15        4.91       21.68     27.48 o 
  16   2  15      144.14      209.79     35.04 o 
 -19   3  15      563.36      433.77     38.74 o 
 -17   3  15     3037.24     2749.17     55.60 o 
 -15   3  15     2452.67     2371.28     70.98 o 
 -13   3  15      658.66      636.51     47.75 o 
 -11   3  15      919.14      946.88     50.52 o 
  -9   3  15      751.74      667.73     55.83 o 
  -7   3  15      127.68      114.57     18.77 o 
  -5   3  15     1718.39     1662.98     31.75 o 
  -3   3  15      401.22      405.84     25.60 o 
  -1   3  15      359.69      327.10     15.43 o 
   1   3  15        6.67       -5.06     13.71 o 
   3   3  15        3.62       -7.45     16.42 o 
   5   3  15      230.24      203.25     25.73 o 
   7   3  15        1.09      -11.14     25.57 o 
   9   3  15      713.12      837.39     51.97 o 
  11   3  15      264.18      305.74     31.80 o 
  13   3  15        0.33       19.47     32.60 o 
 -14   4  15      177.49      177.77     40.26 o 
 -12   4  15       48.70       75.14     29.10 o 
 -10   4  15      212.00      177.08     26.52 o 
  -8   4  15      179.22      146.82     38.54 o 
  -6   4  15      264.97      241.32     24.80 o 
  -4   4  15      107.87      111.91     20.77 o 
  -2   4  15       47.75       36.29     19.79 o 
   0   4  15      268.08      261.15     25.45 o 
   2   4  15      657.21      654.57     42.22 o 
   4   4  15      107.27       74.17     22.98 o 
   6   4  15        2.76       23.47     24.15 o 
   8   4  15      218.70      180.52    140.81 o 
 -24   0  16       17.42       23.19     49.70 o 
 -22   0  16      493.48      450.30     31.33 o 
 -20   0  16       11.59       31.93     24.44 o 
 -18   0  16      749.04      794.56     63.13 o 
 -16   0  16      207.84      264.95     32.97 o 
 -14   0  16      560.42      523.89     28.21 o 
 -12   0  16      890.38      795.17     72.89 o 
 -10   0  16     1778.29     1724.49     92.77 o 
  -8   0  16      439.98      420.29     33.91 o 
  -6   0  16      679.35      707.66     45.64 o 
  -4   0  16      209.51      172.89     23.25 o 
  -2   0  16       30.97       22.95     21.67 o 
   0   0  16       15.09       35.87     20.45 o 
   2   0  16      208.86      215.19     25.73 o 
   4   0  16      368.81      394.90     28.91 o 
   6   0  16     2453.36     2544.58     63.22 o 
   8   0  16     3682.75     3684.16    104.68 o 
  10   0  16        1.47       40.56     27.19 o 
  12   0  16      309.37      351.79     25.15 o 
  14   0  16      108.34       85.22     23.18 o 
  16   0  16      258.03      351.20     39.76 o 
 -23   1  16      128.19      140.56     22.73 o 
 -21   1  16      454.39      394.30     21.45 o 
 -19   1  16      205.16      243.61     17.97 o 
 -17   1  16      146.51      158.58     22.39 o 
 -15   1  16        4.92      -10.31     12.79 o 
 -13   1  16      222.21      232.22     19.06 o 
 -11   1  16      126.74      140.97     13.61 o 
  -9   1  16      141.07      144.93     21.99 o 
  -7   1  16      129.43      121.82     19.06 o 
  -5   1  16        3.82      -16.59     16.59 o 
  -3   1  16        3.59      -10.28     14.46 o 
  -1   1  16      318.38      345.83     18.69 o 
   1   1  16       39.60       43.16     16.55 o 
   3   1  16      263.62      261.91     17.84 o 
   5   1  16        6.86       25.49     16.20 o 
   7   1  16     2179.75     2197.97     56.86 o 
   9   1  16       32.94       19.15     21.66 o 
  11   1  16        1.05       36.11     22.79 o 
  13   1  16      180.43      238.32     29.05 o 
  15   1  16       47.38       71.55     32.48 o 
 -20   2  16     1315.21     1259.39     88.47 o 
 -18   2  16      370.92      274.24     22.90 o 
 -16   2  16      917.45      860.35     38.28 o 
 -14   2  16       69.37       60.75     21.09 o 
 -12   2  16      263.49      294.02     19.36 o 
 -10   2  16       19.39       13.50     23.91 o 
  -8   2  16       24.19       46.70     16.43 o 
  -6   2  16        0.47      -18.22     49.70 o 
  -4   2  16      104.79      155.72     20.93 o 
  -2   2  16      750.90      652.75     25.69 o 
   0   2  16       50.95       54.94     16.70 o 
   2   2  16      553.10      568.21     21.57 o 
   4   2  16        2.48       15.26     13.11 o 
   6   2  16       50.39       65.64     15.17 o 
   8   2  16      323.63      350.05     50.36 o 
  10   2  16      173.53      166.89     29.75 o 
  12   2  16       25.18       34.64     34.43 o 
  14   2  16        5.22       40.20     36.60 o 
 -17   3  16      196.09      190.52     46.87 o 
 -15   3  16        0.88       -8.42     21.97 o 
 -13   3  16      287.57      254.68     24.14 o 
 -11   3  16      957.04      898.10     63.92 o 
  -9   3  16       31.56       15.26     23.41 o 
  -7   3  16       21.06        6.91     16.55 o 
  -5   3  16      248.25      292.15     17.87 o 
  -3   3  16      193.53      216.10     22.93 o 
  -1   3  16       68.66       72.99     18.25 o 
   1   3  16       26.78       10.82     18.88 o 
   3   3  16      511.91      493.26     31.36 o 
   5   3  16      123.71      122.03     21.15 o 
   7   3  16        0.13       71.37     56.32 o 
   9   3  16       11.14       13.73     35.04 o 
  -6   4  16       16.75       10.28     23.61 o 
  -4   4  16        3.33      -20.22     23.38 o 
  -2   4  16      121.01       70.88     26.97 o 
   0   4  16        6.19      -25.45     25.45 o 
 -19   1  17       15.51       -8.09     19.89 o 
 -17   1  17      227.51      226.35     24.79 o 
 -15   1  17       33.86       26.59     17.75 o 
 -13   1  17      561.80      502.01     25.92 o 
 -11   1  17       95.00       64.79     22.29 o 
  -9   1  17       31.17        1.60     20.94 o 
  -7   1  17        1.82        0.66     20.36 o 
  -5   1  17       33.30       28.68     20.11 o 
  -3   1  17       18.07       16.79     17.16 o 
  -1   1  17        3.23       13.12     17.34 o 
   1   1  17      675.51      691.85     64.01 o 
   3   1  17       48.45       76.92     18.07 o 
   5   1  17      235.13      268.97     21.74 o 
   7   1  17        0.78       21.22     18.78 o 
   9   1  17       22.78       52.74     25.42 o 
  11   1  17      172.47      233.43     30.19 o 
  13   1  17        5.67       65.33     37.27 o 
 -16   2  17      279.77      219.42     34.17 o 
 -14   2  17      249.28      301.38     25.39 o 
 -12   2  17      131.39      160.61     24.04 o 
 -10   2  17       92.96      109.94     24.25 o 
  -8   2  17       82.64       82.83     30.13 o 
  -6   2  17       14.84        9.44     22.24 o 
  -4   2  17      532.00      512.03     28.78 o 
  -2   2  17      188.14      200.29     21.03 o 
   0   2  17       90.69      110.32     20.88 o 
   2   2  17      410.58      408.45     24.70 o 
   4   2  17       21.81       -0.63     18.85 o 
   6   2  17       22.03       41.04     19.51 o 
   8   2  17       62.23       76.96     30.21 o 
  10   2  17       58.42      123.90     45.91 o 
 -11   3  17       47.56       34.52     29.35 o 
  -9   3  17       17.20        4.21     54.52 o 
  -7   3  17       83.65       66.09     25.20 o 
  -5   3  17      102.12       90.27     19.88 o 
  -3   3  17      203.28      144.44     23.94 o 
  -1   3  17      484.32      453.17     53.08 o 
   1   3  17        4.16      -26.47     26.47 o 
   3   3  17      238.07      238.72     29.29 o 
   5   3  17       28.93        8.90     30.16 o 
 -16   0  18       99.69      101.05     42.17 o 
 -14   0  18      427.40      364.16     46.68 o 
 -12   0  18      832.58      967.11     72.89 o 
 -10   0  18      322.83      338.08     42.17 o 
  -8   0  18      454.36      425.36     42.17 o 
  -6   0  18      138.23      157.40     54.67 o 
  -4   0  18       32.42       19.08     33.91 o 
  -2   0  18        3.19        3.50     28.21 o 
   0   0  18     1344.40     1345.76     57.39 o 
   2   0  18     1241.05     1264.26     72.17 o 
   4   0  18     1811.16     1644.83     74.71 o 
   6   0  18       92.36      162.84     34.21 o 
   8   0  18      454.15      323.17     49.70 o 
 -15   1  18        5.77       30.06     57.06 o 
 -13   1  18      190.28      215.52     30.70 o 
 -11   1  18       21.61        1.33     27.27 o 
  -9   1  18       47.40       45.42     27.19 o 
  -7   1  18        1.59       23.17     25.59 o 
  -5   1  18      180.09      193.71     26.41 o 
  -3   1  18      668.30      627.40     34.23 o 
  -1   1  18     2080.43     2036.12     45.77 o 
   1   1  18     1863.74     1843.14     47.01 o 
   3   1  18      399.89      384.89     25.76 o 
   5   1  18       11.11       16.29     22.27 o 
   7   1  18      578.21      670.18     36.08 o 
 -12   2  18      137.45      106.18     30.61 o 
 -10   2  18       88.46       95.93     36.38 o 
  -8   2  18      635.40      662.37     47.08 o 
  -6   2  18      393.29      333.19     36.90 o 
  -4   2  18        6.41       22.09     30.95 o 
  -2   2  18      127.82      191.55     43.88 o 
   0   2  18      180.03      259.26     32.41 o 
   2   2  18      768.92      744.38     39.16 o 
   4   2  18       21.03       63.42     36.84 o 
  -7   1  19        6.17        4.41     28.52 o 
  -5   1  19       23.92       41.54     27.84 o 
  -3   1  19      349.26      359.42     31.23 o 
  -1   1  19      374.08      322.52     31.23 o 
                                                 
